# Supplementary material for: 3,12-Dimeth­oxy-5,6,9,10-tetra­hydro-[5]helicene-7,8-dicarbo­nitrile
Source: Acta Crystallogr Sect E Struct Rep Online. 2014 Jul 2;70(Pt 8):o837. doi: 10.1107/S1600536814014950 (PMC4158476; doi:10.1107/S1600536814014950)
Supplement: Supplementary file 1 [file e-70-0o837-sup1.cif]

##############################################################################
#                                                                            #
# This CIF contains the data in a paper accepted for publication in          #
# Acta Crystallographica Section E. It conforms to the requirements of       #
# Notes for Authors for Acta Crystallographica Section E, and has been       #
# peer reviewed under the auspices of the IUCr Commission on Journals.       #
#                                                                            #
# Full details of the Crystallographic Information File format               #
# are given in the paper "The Crystallographic Information File (CIF):       #
# a New Standard Archive File for Crystallography" by S. R. Hall, F. H.      #
# Allen and I. D. Brown [Acta Cryst. (1991), A47, 655-685].                  #
#                                                                            #
# The current version of the core CIF dictionary is obtainable from          #
# ftp://ftp.iucr.org/pub/cif_core.dic.                                       #
#                                                                            #
# Software is freely available for graphical display of the structure(s)     #
# in this CIF. For information consult the CIF software page                 #
# http://www.iucr.org/resources/cif/software.                                #
#                                                                            #
# This file may be used for bona fide research purposes within the           #
# scientific community so long as proper attribution is given to the journal # 
# article from which it was obtained.                                        #
#                                                                            #
##############################################################################
data_I
_database_code_depnum_ccdc_archive 'CCDC 1010118'
_audit_creation_method     SHELXL-2013
_journal_date_recd_electronic     2014-05-27
_journal_date_accepted     2014-06-25
_journal_name_full     'Acta Crystallographica, Section E'
_journal_year     2014
_journal_volume     70
_journal_issue      8
_journal_page_first     o837
_journal_page_last     o837
_journal_paper_category     QO
_journal_paper_doi     10.1107/S1600536814014950
_journal_coeditor_code     NR2052
_publ_contact_author_name     'Somboon Sahasithiwat'
_publ_contact_author_address
;
National Metal and Materials Technology Center (MTEC),
114 Thailand Science Park, Paholyothin Rd., Klong Luang, Pathumthani 12120,
Thailand
;
_publ_contact_author_email     'somboons@mtec.or.th'
_publ_contact_author_fax     '6625646446'
_publ_contact_author_phone     '6625646500'
_publ_section_title
;
3,12-Dimethoxy-5,6,9,10-tetrahydro-[5]helicene-7,8-dicarbonitrile
;
loop_
    _publ_author_name
    _publ_author_footnote
    _publ_author_address
    'Sahasithiwat, Somboon' .
;
National Metal and Materials Technology Center (MTEC),
114 Thailand Science Park, Paholyothin Rd, Klong Luang, Pathumthani 12120,
Thailand
;
    'Sooksimuang, Thanasat' .
;
National Metal and Materials Technology Center (MTEC),
114 Thailand Science Park, Paholyothin Rd, Klong Luang, Pathumthani 12120,
Thailand
;
    'Kamtonwong, Siriporn' .
;
National Metal and Materials Technology Center (MTEC),
114 Thailand Science Park, Paholyothin Rd, Klong Luang, Pathumthani 12120,
Thailand
;
    'Parnchan, Waraporn' .
;
National Metal and Materials Technology Center (MTEC),
114 Thailand Science Park, Paholyothin Rd, Klong Luang, Pathumthani 12120,
Thailand
;
    'Kangkaew, Laongdao' .
;
National Metal and Materials Technology Center (MTEC),
114 Thailand Science Park, Paholyothin Rd, Klong Luang, Pathumthani 12120,
Thailand
;
_chemical_name_systematic
;
3,12-Dimethoxy-5,6,9,10-tetrahydro-[5]helicene-7,8-dicarbonitrile
;
_chemical_name_common     ?
_chemical_formula_moiety     'C26 H20 N2 O2'
_chemical_formula_sum     'C26 H20 N2 O2'
_chemical_formula_iupac     'C26 H20 N2 O2'
_chemical_formula_weight     392.44
_chemical_melting_point     ?
_shelx_space_group_comment
;
The symmetry employed for this shelxl refinement is uniquely defined
by the following loop, which should always be used as a source of
symmetry information in preference to the above space-group names.
They are only intended as comments.
;
_space_group_crystal_system     monoclinic
_space_group_name_H-M_alt     'C 2/c'
_space_group_name_Hall     '-C 2yc'
loop_
    _space_group_symop_operation_xyz
    'x, y, z'
    '-x, y, -z+1/2'
    'x+1/2, y+1/2, z'
    '-x+1/2, y+1/2, -z+1/2'
    '-x, -y, -z'
    'x, -y, z-1/2'
    '-x+1/2, -y+1/2, -z'
    'x+1/2, -y+1/2, z-1/2'
_cell_length_a     17.9533(7)
_cell_length_b     13.5533(7)
_cell_length_c     8.1417(4)
_cell_angle_alpha     90
_cell_angle_beta     95.785(2)
_cell_angle_gamma     90
_cell_volume     1971.00(16)
_cell_formula_units_Z     4
_cell_measurement_reflns_used     3787
_cell_measurement_theta_min     2.28
_cell_measurement_theta_max     27.06
_cell_measurement_temperature     296(2)
_exptl_crystal_description     block
_exptl_crystal_colour     green
_exptl_crystal_size_max     0.670
_exptl_crystal_size_mid     0.440
_exptl_crystal_size_min     0.260
_exptl_crystal_density_diffrn     1.322
_exptl_crystal_density_meas     ?
_exptl_crystal_density_method     ?
_exptl_crystal_F_000     824
_exptl_absorpt_coefficient_mu     0.084
_exptl_absorpt_correction_type     multi-scan
_exptl_absorpt_process_details     '(SADABS; Bruker, 2012)'
_shelx_estimated_absorpt_T_min     0.946
_shelx_estimated_absorpt_T_max     0.978
_exptl_absorpt_correction_T_min     0.70
_exptl_absorpt_correction_T_max     0.75
_exptl_special_details     ?
_diffrn_ambient_temperature     296(2)
_diffrn_radiation_type     MoK\a
_diffrn_radiation_wavelength     0.71073
_diffrn_measurement_device_type     'Bruker APEXII CCD'
_diffrn_measurement_method     '\f and \w scans'
_diffrn_detector_area_resol_mean     ?
_diffrn_reflns_number     10904
_diffrn_reflns_av_R_equivalents     0.0254
_diffrn_reflns_theta_min     2.280
_diffrn_reflns_theta_max     27.248
_diffrn_reflns_theta_full     25.242
_diffrn_measured_fraction_theta_max     0.991
_diffrn_measured_fraction_theta_full     0.999
_diffrn_reflns_limit_h_min     -23
_diffrn_reflns_limit_h_max     21
_diffrn_reflns_limit_k_min     -17
_diffrn_reflns_limit_k_max     17
_diffrn_reflns_limit_l_min     -10
_diffrn_reflns_limit_l_max     10
_refine_special_details     ?
_reflns_number_total     2204
_reflns_number_gt     1674
_reflns_threshold_expression     I>2\s(I)
_refine_ls_structure_factor_coef     Fsqd
_refine_ls_matrix_type     full
_refine_ls_R_factor_all     0.0584
_refine_ls_R_factor_gt     0.0421
_refine_ls_wR_factor_gt     0.1171
_refine_ls_wR_factor_ref     0.1365
_refine_ls_goodness_of_fit_ref     1.068
_refine_ls_restrained_S_all     1.068
_refine_ls_number_reflns     2204
_refine_ls_number_parameters     136
_refine_ls_number_restraints     0
_refine_ls_hydrogen_treatment     constr
_refine_ls_weighting_scheme     calc
_refine_ls_weighting_details
              'w=1/[\s^2^(Fo^2^)+(0.0693P)^2^+0.7720P] where P=(Fo^2^+2Fc^2^)/3'
_atom_sites_solution_hydrogens     geom
_atom_sites_solution_primary     ?
_atom_sites_solution_secondary     ?
_refine_ls_shift/su_max     0.000
_refine_ls_shift/su_mean     0.000
_refine_diff_density_max     0.178
_refine_diff_density_min     -0.194
_refine_ls_extinction_method     none
_refine_ls_extinction_coef     .
loop_
    _atom_type_symbol
    _atom_type_description
    _atom_type_scat_dispersion_real
    _atom_type_scat_dispersion_imag
    _atom_type_scat_source
    'C' 'C' 0.0033 0.0016
                         'International Tables Vol C Tables 4.2.6.8 and 6.1.1.4'
    'H' 'H' 0.0000 0.0000
                         'International Tables Vol C Tables 4.2.6.8 and 6.1.1.4'
    'N' 'N' 0.0061 0.0033
                         'International Tables Vol C Tables 4.2.6.8 and 6.1.1.4'
    'O' 'O' 0.0106 0.0060
                         'International Tables Vol C Tables 4.2.6.8 and 6.1.1.4'
_computing_data_collection     'APEX2 (Bruker, 2008)'
_computing_cell_refinement     'SAINT (Bruker, 2013)'
_computing_data_reduction     'SAINT (Bruker, 2013)'
_computing_structure_solution     'SHELXS2013 (Sheldrick, 2008)'
_computing_structure_refinement     'SHELXL2013 (Sheldrick, 2008)'
_computing_molecular_graphics
 'ORTEP-3 for Windows (Farrugia, 2012) and Mercury (Macrae <i>et al.</i>, 2006)'
_computing_publication_material
                            'WinGX (Farrugia, 2012) and publCIF (Westrip, 2010)'
loop_
    _atom_site_type_symbol
    _atom_site_label
    _atom_site_fract_x
    _atom_site_fract_y
    _atom_site_fract_z
    _atom_site_U_iso_or_equiv
    _atom_site_adp_type
    _atom_site_calc_flag
    _atom_site_occupancy
    _atom_site_disorder_assembly
    _atom_site_disorder_group
    C C4 0.18794(7) 0.30146(11) 0.13412(18) 0.0409(3) Uani d 1 . .
    H H4 0.2399 0.3047 0.1479 0.049 Uiso calc 1 . .
    C C10 0.03622(7) 0.12362(10) 0.22237(18) 0.0374(3) Uani d 1 . .
    C C2 0.06956(8) 0.37374(11) 0.03575(19) 0.0419(4) Uani d 1 . .
    H H2 0.0421 0.4247 -0.0174 0.050 Uiso calc 1 . .
    C C8 0.07336(7) 0.21339(10) 0.16691(17) 0.0370(3) Uani d 1 . .
    O O1 0.18785(6) 0.46083(8) 0.02479(16) 0.0572(3) Uani d 1 . .
    C C9 0.15209(7) 0.21797(10) 0.18425(17) 0.0382(3) Uani d 1 . .
    C C1 0.03382(7) 0.29099(10) 0.08781(18) 0.0399(3) Uani d 1 . .
    H H1 -0.0181 0.2870 0.0695 0.048 Uiso calc 1 . .
    C C6 0.15632(8) 0.03662(11) 0.1795(2) 0.0465(4) Uani d 1 . .
    H H6A 0.1598 0.0358 0.0613 0.056 Uiso calc 1 . .
    H H6B 0.1819 -0.0213 0.2269 0.056 Uiso calc 1 . .
    C C7 0.03793(8) -0.05492(10) 0.23454(19) 0.0416(4) Uani d 1 . .
    C C3 0.14727(8) 0.38012(10) 0.06373(18) 0.0416(4) Uani d 1 . .
    C C11 0.07496(7) 0.03379(10) 0.21240(19) 0.0401(3) Uani d 1 . .
    C C5 0.19390(7) 0.12912(11) 0.2542(2) 0.0465(4) Uani d 1 . .
    H H5A 0.1937 0.1280 0.3733 0.056 Uiso calc 1 . .
    H H5B 0.2455 0.1318 0.2287 0.056 Uiso calc 1 . .
    C C13 0.07734(8) -0.14666(11) 0.2179(2) 0.0476(4) Uani d 1 . .
    N N1 0.11026(8) -0.21725(10) 0.2016(2) 0.0659(5) Uani d 1 . .
    C C12 0.14758(12) 0.54725(14) -0.0283(3) 0.0749(6) Uani d 1 . .
    H H12A 0.1822 0.5981 -0.0518 0.112 Uiso calc 1 . .
    H H12B 0.1184 0.5692 0.0572 0.112 Uiso calc 1 . .
    H H12C 0.1150 0.5328 -0.1262 0.112 Uiso calc 1 . .
loop_
    _atom_site_aniso_label
    _atom_site_aniso_U_11
    _atom_site_aniso_U_22
    _atom_site_aniso_U_33
    _atom_site_aniso_U_12
    _atom_site_aniso_U_13
    _atom_site_aniso_U_23
    C4 0.0256(6) 0.0491(8) 0.0494(8) -0.0029(6) 0.0100(6) -0.0070(6)
    C10 0.0260(6) 0.0394(7) 0.0466(8) -0.0002(5) 0.0033(5) -0.0005(6)
    C2 0.0353(7) 0.0443(8) 0.0465(8) 0.0021(6) 0.0060(6) 0.0025(6)
    C8 0.0259(6) 0.0396(7) 0.0460(8) 0.0002(5) 0.0068(5) -0.0018(6)
    O1 0.0440(6) 0.0520(7) 0.0778(8) -0.0107(5) 0.0166(6) 0.0084(6)
    C9 0.0268(6) 0.0440(8) 0.0446(8) 0.0016(5) 0.0068(5) -0.0044(6)
    C1 0.0266(6) 0.0443(7) 0.0489(8) 0.0001(6) 0.0043(6) -0.0007(6)
    C6 0.0294(7) 0.0446(8) 0.0664(10) 0.0074(6) 0.0086(7) -0.0007(7)
    C7 0.0345(7) 0.0388(7) 0.0507(9) 0.0031(6) -0.0002(6) -0.0011(6)
    C3 0.0370(7) 0.0448(8) 0.0447(8) -0.0063(6) 0.0128(6) -0.0021(6)
    C11 0.0284(7) 0.0420(8) 0.0497(8) 0.0032(5) 0.0028(6) -0.0007(6)
    C5 0.0251(6) 0.0520(9) 0.0623(10) 0.0043(6) 0.0043(6) 0.0005(7)
    C13 0.0370(8) 0.0427(8) 0.0618(10) 0.0005(6) -0.0008(7) -0.0022(7)
    N1 0.0529(9) 0.0487(8) 0.0946(12) 0.0102(7) -0.0004(8) -0.0082(8)
    C12 0.0666(12) 0.0661(12) 0.0881(15) -0.0194(9) -0.0103(10) 0.0366(11)
_geom_special_details
;
All e.s.d.'s (except the e.s.d. in the dihedral angle between two l.s. planes)
are estimated using the full covariance matrix. The cell e.s.d.'s are taken
into account individually in the estimation of e.s.d.'s in distances, angles
and torsion angles; correlations between e.s.d.'s in cell parameters are only
used when they are defined by crystal symmetry. An approximate (isotropic)
treatment of cell e.s.d.'s is used for estimating e.s.d.'s involving l.s.
planes.
;
loop_
    _geom_bond_atom_site_label_1
    _geom_bond_atom_site_label_2
    _geom_bond_site_symmetry_2
    _geom_bond_distance
    _geom_bond_publ_flag
    C4 C3 . 1.383(2) ?
    C4 C9 . 1.3836(19) ?
    C4 H4 . 0.9300 ?
    C10 C11 . 1.4085(18) ?
    C10 C10 2 1.418(3) ?
    C10 C8 . 1.4796(19) ?
    C2 C1 . 1.3798(19) ?
    C2 C3 . 1.393(2) ?
    C2 H2 . 0.9300 ?
    C8 C1 . 1.3903(19) ?
    C8 C9 . 1.4076(18) ?
    O1 C3 . 1.3692(17) ?
    O1 C12 . 1.421(2) ?
    C9 C5 . 1.5005(19) ?
    C1 H1 . 0.9300 ?
    C6 C11 . 1.5120(19) ?
    C6 C5 . 1.521(2) ?
    C6 H6A . 0.9700 ?
    C6 H6B . 0.9700 ?
    C7 C11 . 1.3943(19) ?
    C7 C7 2 1.410(3) ?
    C7 C13 . 1.444(2) ?
    C5 H5A . 0.9700 ?
    C5 H5B . 0.9700 ?
    C13 N1 . 1.1392(19) ?
    C12 H12A . 0.9600 ?
    C12 H12B . 0.9600 ?
    C12 H12C . 0.9600 ?
loop_
    _geom_angle_atom_site_label_1
    _geom_angle_atom_site_label_2
    _geom_angle_atom_site_label_3
    _geom_angle_site_symmetry_1
    _geom_angle_site_symmetry_3
    _geom_angle
    _geom_angle_publ_flag
    C3 C4 C9 . . 120.71(12) ?
    C3 C4 H4 . . 119.6 ?
    C9 C4 H4 . . 119.6 ?
    C11 C10 C10 . 2 119.48(8) ?
    C11 C10 C8 . . 116.93(12) ?
    C10 C10 C8 2 . 123.54(7) ?
    C1 C2 C3 . . 119.29(13) ?
    C1 C2 H2 . . 120.4 ?
    C3 C2 H2 . . 120.4 ?
    C1 C8 C9 . . 118.28(12) ?
    C1 C8 C10 . . 122.59(12) ?
    C9 C8 C10 . . 118.98(12) ?
    C3 O1 C12 . . 117.57(12) ?
    C4 C9 C8 . . 119.92(13) ?
    C4 C9 C5 . . 122.58(12) ?
    C8 C9 C5 . . 117.49(12) ?
    C2 C1 C8 . . 121.71(13) ?
    C2 C1 H1 . . 119.1 ?
    C8 C1 H1 . . 119.1 ?
    C11 C6 C5 . . 110.32(12) ?
    C11 C6 H6A . . 109.6 ?
    C5 C6 H6A . . 109.6 ?
    C11 C6 H6B . . 109.6 ?
    C5 C6 H6B . . 109.6 ?
    H6A C6 H6B . . 108.1 ?
    C11 C7 C7 . 2 120.32(8) ?
    C11 C7 C13 . . 119.08(13) ?
    C7 C7 C13 2 . 120.54(8) ?
    O1 C3 C4 . . 116.15(12) ?
    O1 C3 C2 . . 123.99(14) ?
    C4 C3 C2 . . 119.85(13) ?
    C7 C11 C10 . . 119.56(12) ?
    C7 C11 C6 . . 121.77(12) ?
    C10 C11 C6 . . 118.67(12) ?
    C9 C5 C6 . . 108.96(12) ?
    C9 C5 H5A . . 109.9 ?
    C6 C5 H5A . . 109.9 ?
    C9 C5 H5B . . 109.9 ?
    C6 C5 H5B . . 109.9 ?
    H5A C5 H5B . . 108.3 ?
    N1 C13 C7 . . 177.50(18) ?
    O1 C12 H12A . . 109.5 ?
    O1 C12 H12B . . 109.5 ?
    H12A C12 H12B . . 109.5 ?
    O1 C12 H12C . . 109.5 ?
    H12A C12 H12C . . 109.5 ?
    H12B C12 H12C . . 109.5 ?
loop_
    _geom_torsion_atom_site_label_1
    _geom_torsion_atom_site_label_2
    _geom_torsion_atom_site_label_3
    _geom_torsion_atom_site_label_4
    _geom_torsion_site_symmetry_1
    _geom_torsion_site_symmetry_2
    _geom_torsion_site_symmetry_3
    _geom_torsion_site_symmetry_4
    _geom_torsion
    _geom_torsion_publ_flag
    C11 C10 C8 C1 . . . . 145.00(15) ?
    C10 C10 C8 C1 2 . . . -32.5(3) ?
    C11 C10 C8 C9 . . . . -30.49(19) ?
    C10 C10 C8 C9 2 . . . 152.05(18) ?
    C3 C4 C9 C8 . . . . -1.3(2) ?
    C3 C4 C9 C5 . . . . 177.21(14) ?
    C1 C8 C9 C4 . . . . 4.7(2) ?
    C10 C8 C9 C4 . . . . -179.60(13) ?
    C1 C8 C9 C5 . . . . -173.89(13) ?
    C10 C8 C9 C5 . . . . 1.79(19) ?
    C3 C2 C1 C8 . . . . -0.3(2) ?
    C9 C8 C1 C2 . . . . -3.9(2) ?
    C10 C8 C1 C2 . . . . -179.43(13) ?
    C12 O1 C3 C4 . . . . -172.31(16) ?
    C12 O1 C3 C2 . . . . 8.0(2) ?
    C9 C4 C3 O1 . . . . 177.34(13) ?
    C9 C4 C3 C2 . . . . -3.0(2) ?
    C1 C2 C3 O1 . . . . -176.54(14) ?
    C1 C2 C3 C4 . . . . 3.8(2) ?
    C7 C7 C11 C10 2 . . . 0.5(3) ?
    C13 C7 C11 C10 . . . . 177.68(15) ?
    C7 C7 C11 C6 2 . . . 179.84(17) ?
    C13 C7 C11 C6 . . . . -3.0(2) ?
    C10 C10 C11 C7 2 . . . 8.9(3) ?
    C8 C10 C11 C7 . . . . -168.68(14) ?
    C10 C10 C11 C6 2 . . . -170.49(16) ?
    C8 C10 C11 C6 . . . . 11.9(2) ?
    C5 C6 C11 C7 . . . . -147.72(15) ?
    C5 C6 C11 C10 . . . . 31.6(2) ?
    C4 C9 C5 C6 . . . . -136.89(14) ?
    C8 C9 C5 C6 . . . . 41.68(18) ?
    C11 C6 C5 C9 . . . . -57.20(17) ?
loop_
    _geom_hbond_atom_site_label_D
    _geom_hbond_atom_site_label_H
    _geom_hbond_atom_site_label_A
    _geom_hbond_site_symmetry_A
    _geom_hbond_distance_DH
    _geom_hbond_distance_HA
    _geom_hbond_distance_DA
    _geom_hbond_angle_DHA
    C1 H1 N1 5 0.93 2.79 3.466(2) 130.7
    C4 H4 N1 4 0.93 2.86 3.742(2) 159.6
_shelx_hkl_file
;
   2   0   0   28.60    0.78
   2   0   0   30.81    0.78
   4   0   0  236.64    6.16
  -4   0   0  236.82    6.17
   4   0   0  234.79    6.16
  -4   0   0  235.51    6.43
   4   0   0  245.17    6.19
   6   0   0   57.51    1.49
  -6   0   0   58.17    1.60
  -6   0   0   57.34    1.49
   6   0   0   56.83    1.50
   6   0   0   57.28    1.49
   8   0   0  293.95    7.58
  -8   0   0  294.42    7.86
  -8   0   0  281.14    7.49
   8   0   0  292.65    7.51
   8   0   0  291.42    7.51
 -10   0   0   33.72    0.90
  10   0   0   33.85    0.90
  10   0   0   34.44    0.90
  10   0   0   33.20    0.90
 -10   0   0   33.49    1.01
 -12   0   0    1.51    0.08
  12   0   0    1.69    0.08
 -12   0   0    1.75    0.13
 -12   0   0    1.63    0.08
  12   0   0    1.68    0.08
  14   0   0    0.02    0.02
 -14   0   0    0.03    0.03
 -14   0   0    0.00    0.05
  14   0   0    0.03    0.03
 -14   0   0    0.01    0.03
 -16   0   0    0.41    0.11
 -16   0   0    0.41    0.05
 -18   0   0   28.97    0.76
 -18   0   0   26.65    0.94
 -20   0   0    0.01    0.10
 -22   0   0    4.48    0.33
  -3  -1   0  117.87    3.20
  -3  -1   0  116.75    3.08
   3  -1   0  123.26    3.05
   3  -1   0  119.23    3.05
  -3  -1   0  121.23    3.08
  -3   1   0  119.28    3.05
   3   1   0  119.66    3.08
   3   1   0  115.40    3.08
  -3   1   0  117.51    3.05
   3   1   0  115.61    3.08
  -5  -1   0   12.00    0.36
  -5  -1   0   13.95    0.37
   5  -1   0   13.62    0.37
   5  -1   0   13.88    0.37
  -5  -1   0   13.51    0.41
  -5   1   0   13.51    0.41
  -5   1   0   13.49    0.37
   5   1   0   14.08    0.37
   5   1   0   13.82    0.37
   5   1   0   13.50    0.37
  -5   1   0   13.50    0.37
   7  -1   0   24.43    0.66
   7  -1   0   24.78    0.66
  -7  -1   0   24.97    0.66
  -7  -1   0   25.15    0.74
  -7  -1   0   25.91    0.66
  -7   1   0   24.56    0.67
   7   1   0   24.85    0.66
  -7   1   0   24.39    0.67
   7   1   0   24.95    0.66
  -7   1   0   24.12    0.73
  -9  -1   0    3.79    0.13
   9  -1   0    3.62    0.13
   9  -1   0    3.82    0.13
  -9  -1   0    3.68    0.18
   9  -1   0    3.86    0.13
   9   1   0    3.66    0.12
  -9   1   0    3.82    0.13
   9   1   0    3.80    0.13
  -9   1   0    3.81    0.19
   9   1   0    3.70    0.13
 -11  -1   0    1.10    0.12
  11  -1   0    1.07    0.06
  11  -1   0    1.19    0.07
 -11  -1   0    1.04    0.06
 -11  -1   0    0.85    0.06
  11   1   0    1.18    0.07
 -11   1   0    1.10    0.12
  11   1   0    1.23    0.06
  11   1   0    1.31    0.07
 -11   1   0    1.07    0.07
 -13  -1   0    0.70    0.06
 -13  -1   0    0.75    0.11
  13  -1   0    0.76    0.06
  13  -1   0    0.76    0.07
 -13  -1   0    0.79    0.06
 -13   1   0    0.72    0.06
 -13   1   0    0.77    0.11
  13   1   0    0.71    0.06
  13   1   0    0.78    0.05
 -15  -1   0    3.68    0.14
 -15  -1   0    3.58    0.23
  15  -1   0    3.66    0.15
 -15  -1   0    3.65    0.14
 -15   1   0    3.61    0.15
 -15   1   0    3.63    0.14
 -15   1   0    3.53    0.23
  15   1   0    3.85    0.15
 -17  -1   0    2.68    0.22
 -17  -1   0    2.41    0.11
 -17   1   0    2.26    0.22
 -17   1   0    2.57    0.12
 -19  -1   0   -0.13    0.08
 -19   1   0    0.07    0.04
 -19   1   0    0.03    0.08
 -21   1   0    1.91    0.24
   0  -2   0    0.68    0.04
   0  -2   0    0.70    0.04
   0  -2   0    0.97    0.05
   0   2   0    0.86    0.05
   0   2   0    0.92    0.05
   0   2   0    1.09    0.05
   2  -2   0   33.21    0.86
  -2  -2   0   31.72    0.85
  -2  -2   0   32.76    0.86
   2  -2   0   32.86    0.86
   2  -2   0   32.10    0.86
  -2  -2   0   32.25    0.85
   2   2   0   32.11    0.85
  -2   2   0   32.64    0.86
  -2   2   0   32.02    0.86
   2   2   0   32.32    0.85
   2   2   0   31.25    0.85
   4  -2   0    0.77    0.05
  -4  -2   0    0.82    0.05
   4  -2   0    0.85    0.05
  -4  -2   0    0.77    0.05
  -4   2   0    0.79    0.05
  -4   2   0    0.78    0.05
   4   2   0    0.78    0.05
   4   2   0    0.83    0.05
   4   2   0    0.76    0.05
   6  -2   0   50.67    1.29
  -6  -2   0   49.21    1.28
  -6  -2   0   49.23    1.28
   6  -2   0   49.41    1.29
  -6   2   0   49.00    1.29
  -6   2   0   46.49    1.29
   6   2   0   48.50    1.29
   6   2   0   49.22    1.28
   6   2   0   48.97    1.28
  -8  -2   0   12.86    0.42
   8  -2   0   12.79    0.37
  -8  -2   0   12.63    0.36
   8  -2   0   12.43    0.37
  -8  -2   0   12.74    0.36
  -8   2   0   12.60    0.37
   8   2   0   12.99    0.36
   8   2   0   12.96    0.36
   8   2   0   12.55    0.36
  -8   2   0   12.68    0.42
  -8   2   0   12.90    0.37
  10  -2   0    5.98    0.20
 -10  -2   0    5.69    0.19
 -10  -2   0    6.00    0.18
 -10  -2   0    5.67    0.25
 -10   2   0    5.81    0.20
  10   2   0    5.89    0.19
 -10   2   0    5.54    0.25
 -10   2   0    6.07    0.20
  10   2   0    6.13    0.19
 -12  -2   0    0.58    0.05
 -12  -2   0    0.70    0.11
  12  -2   0    0.65    0.06
 -12  -2   0    0.76    0.06
  12  -2   0    0.86    0.07
 -12   2   0    0.75    0.06
 -12   2   0    0.82    0.07
  12   2   0    0.70    0.06
 -12   2   0    0.65    0.10
  12   2   0    0.76    0.05
 -14  -2   0    0.83    0.12
 -14  -2   0    0.73    0.06
  14  -2   0    0.78    0.07
 -14  -2   0    0.70    0.06
  14  -2   0    0.72    0.06
 -14   2   0    0.61    0.07
  14   2   0    0.73    0.05
 -14   2   0    0.54    0.11
  14   2   0    0.64    0.06
 -16  -2   0    0.00    0.06
 -16  -2   0    0.03    0.03
 -16   2   0   -0.02    0.07
 -16   2   0    0.00    0.04
 -18  -2   0   -0.09    0.03
 -18   2   0   -0.11    0.09
 -18   2   0   -0.01    0.04
  20  -2   0    0.16    0.06
 -20   2   0    0.20    0.12
 -22   2   0    0.56    0.17
  -1  -3   0    1.07    0.07
   1  -3   0    1.22    0.07
  -1  -3   0    1.19    0.07
   1  -3   0    1.18    0.07
   1  -3   0    1.11    0.07
  -1  -3   0    1.14    0.07
  -1   3   0    1.14    0.07
  -1   3   0    1.11    0.07
  -1   3   0    1.14    0.07
   1   3   0    1.10    0.06
   1   3   0    1.11    0.06
   1   3   0    1.00    0.06
   3  -3   0   42.02    1.13
  -3  -3   0   42.03    1.12
  -3  -3   0   41.37    1.12
   3  -3   0   41.92    1.12
   3  -3   0   42.21    1.12
  -3  -3   0   43.39    1.12
   3   3   0   42.90    1.12
   3   3   0   43.58    1.12
  -3   3   0   42.18    1.12
   3   3   0   42.03    1.12
  -3   3   0   40.88    1.12
   5  -3   0    2.30    0.10
  -5  -3   0    2.18    0.09
  -5  -3   0    2.25    0.09
  -5  -3   0    2.30    0.10
   5  -3   0    2.20    0.10
  -5   3   0    2.31    0.10
   5   3   0    2.34    0.09
  -5   3   0    2.14    0.10
   5   3   0    2.10    0.09
   5   3   0    2.19    0.09
  -7  -3   0    5.01    0.17
  -7  -3   0    5.13    0.17
   7  -3   0    5.24    0.18
   7  -3   0    4.94    0.18
   7   3   0    5.15    0.17
  -7   3   0    4.84    0.18
   7   3   0    5.19    0.17
  -7   3   0    4.92    0.18
   7   3   0    5.09    0.17
   9  -3   0   10.44    0.32
  -9  -3   0   10.26    0.31
  -9  -3   0   10.18    0.31
  -9   3   0   10.41    0.32
   9   3   0   10.37    0.31
   9   3   0   10.10    0.30
  -9   3   0   10.18    0.32
 -11  -3   0    7.82    0.23
  11  -3   0    7.56    0.25
 -11  -3   0    7.31    0.24
  11   3   0    7.83    0.24
  11   3   0    7.09    0.23
 -11   3   0    7.24    0.30
 -11   3   0    7.45    0.25
 -11   3   0    7.53    0.25
  13  -3   0    3.27    0.14
 -13  -3   0    3.45    0.13
  13  -3   0    3.21    0.15
  13   3   0    3.17    0.12
 -13   3   0    3.06    0.20
  13   3   0    3.34    0.14
 -13   3   0    3.10    0.15
 -13   3   0    3.44    0.14
 -15  -3   0    1.11    0.08
 -15   3   0    1.37    0.10
 -15   3   0    1.17    0.15
 -17  -3   0   -0.01    0.03
 -17   3   0   -0.04    0.08
 -17   3   0    0.02    0.05
  19  -3   0    0.06    0.06
 -19   3   0    0.05    0.11
 -19   3   0    0.08    0.05
 -21   3   0    0.07    0.12
   0  -4   0    9.11    0.29
   0  -4   0    9.08    0.29
   0  -4   0    9.89    0.29
   0   4   0    9.14    0.29
   0   4   0    9.13    0.29
   0   4   0    9.14    0.29
  -2  -4   0    4.27    0.16
  -2  -4   0    4.65    0.16
   2  -4   0    4.06    0.16
  -2  -4   0    4.43    0.16
   2  -4   0    4.41    0.16
   2  -4   0    4.41    0.16
   2   4   0    4.44    0.16
   2   4   0    4.29    0.16
   2   4   0    4.07    0.16
  -2   4   0    4.50    0.16
  -2   4   0    4.37    0.16
  -2   4   0    4.42    0.16
   4  -4   0   34.25    0.93
  -4  -4   0   33.07    0.93
   4  -4   0   34.80    0.93
  -4  -4   0   34.47    0.93
  -4  -4   0   34.21    0.93
   4  -4   0   33.39    0.94
  -4   4   0   33.93    0.94
   4   4   0   34.45    0.93
  -4   4   0   34.90    0.93
   4   4   0   34.57    0.93
   4   4   0   35.03    0.93
  -6  -4   0   11.99    0.36
  -6  -4   0   12.04    0.36
   6  -4   0   11.68    0.37
   6  -4   0   11.93    0.36
  -6  -4   0   11.86    0.35
   6   4   0   11.95    0.36
  -6   4   0   12.15    0.36
  -6   4   0   11.69    0.37
   6   4   0   11.75    0.36
   6   4   0   12.15    0.36
   8  -4   0    3.65    0.16
  -8  -4   0    3.93    0.15
   8  -4   0    3.95    0.16
  -8  -4   0    3.89    0.14
  -8  -4   0    3.80    0.15
  -8   4   0    3.42    0.16
   8   4   0    3.81    0.15
  -8   4   0    3.74    0.16
   8   4   0    3.73    0.15
  10  -4   0    0.14    0.04
 -10  -4   0    0.08    0.04
 -10  -4   0    0.08    0.03
 -10   4   0    0.13    0.04
  10   4   0    0.08    0.03
  10   4   0    0.07    0.04
 -10   4   0    0.10    0.05
 -12  -4   0    3.28    0.14
 -12  -4   0    3.17    0.14
  12  -4   0    2.97    0.15
 -12  -4   0    3.32    0.13
  12   4   0    3.09    0.13
 -12   4   0    2.99    0.15
 -12   4   0    3.30    0.20
 -12   4   0    3.26    0.15
  12   4   0    3.28    0.14
  14  -4   0    1.26    0.10
 -14  -4   0    1.29    0.09
  14  -4   0    0.96    0.11
 -14   4   0    1.12    0.14
 -14   4   0    0.91    0.10
  14   4   0    1.34    0.10
  16  -4   0    0.69    0.09
 -16  -4   0    0.82    0.08
 -16   4   0    0.59    0.13
 -16   4   0    0.81    0.09
  18  -4   0    2.34    0.15
 -18  -4   0    2.23    0.11
 -18   4   0    2.21    0.14
 -18   4   0    2.22    0.22
  20  -4   0    0.09    0.06
 -20   4   0    0.04    0.05
 -20   4   0   -0.03    0.10
 -22   4   0    0.27    0.15
  -1  -5   0   18.36    0.54
  -1  -5   0   18.70    0.54
   1  -5   0   18.54    0.55
   1  -5   0   19.10    0.55
  -1  -5   0   18.82    0.55
   1  -5   0   18.53    0.55
  -1   5   0   19.45    0.55
   1   5   0   19.53    0.55
   1   5   0   18.31    0.54
   1   5   0   19.34    0.55
  -1   5   0   17.48    0.54
  -1   5   0   19.49    0.55
   3  -5   0   35.14    0.93
  -3  -5   0   35.28    0.93
  -3  -5   0   31.22    0.92
  -3  -5   0   34.12    0.93
   3  -5   0   33.84    0.93
   3  -5   0   33.16    0.93
  -3   5   0   33.67    0.93
  -3   5   0   34.76    0.93
   3   5   0   32.14    0.92
   3   5   0   33.83    0.92
   3   5   0   34.10    0.93
   5  -5   0  214.41    5.53
  -5  -5   0  210.30    5.52
  -5  -5   0  216.78    5.52
  -5  -5   0  204.76    5.53
   5  -5   0  217.79    5.55
   5   5   0  212.86    5.52
   5   5   0  217.87    5.54
  -5   5   0  216.76    5.53
  -5   5   0  208.50    5.53
  -7  -5   0    3.80    0.15
  -7  -5   0    3.47    0.15
   7  -5   0    3.46    0.16
  -7  -5   0    3.98    0.16
   7  -5   0    3.64    0.16
  -7   5   0    3.89    0.16
   7   5   0    3.75    0.16
  -7   5   0    3.63    0.17
   7   5   0    3.76    0.15
   9  -5   0    0.01    0.04
  -9  -5   0    0.01    0.03
   9  -5   0    0.04    0.04
  -9  -5   0    0.06    0.04
  -9  -5   0    0.07    0.04
   9   5   0    0.04    0.04
  -9   5   0    0.07    0.04
   9   5   0    0.05    0.03
  -9   5   0    0.08    0.05
 -11  -5   0    1.61    0.10
  11  -5   0    1.31    0.12
  11  -5   0    1.42    0.11
 -11  -5   0    1.42    0.09
 -11  -5   0    1.59    0.10
  11   5   0    1.39    0.09
 -11   5   0    1.41    0.11
  11   5   0    1.56    0.10
 -11   5   0    1.52    0.11
  13  -5   0   67.68    1.79
 -13  -5   0   66.46    1.77
  13  -5   0   65.99    1.80
 -13  -5   0   65.13    1.77
 -13  -5   0   67.91    1.76
  13   5   0   67.35    1.78
 -13   5   0   66.54    1.80
  13   5   0   65.21    1.76
 -13   5   0   64.89    1.78
  15  -5   0    5.96    0.25
 -15  -5   0    5.62    0.22
 -15   5   0    5.73    0.24
 -15   5   0    5.43    0.31
  17  -5   0    0.02    0.06
 -17  -5   0    0.07    0.05
 -17   5   0    0.03    0.06
 -17   5   0    0.09    0.09
  19  -5   0    4.91    0.23
 -19   5   0    4.79    0.32
 -19   5   0    5.01    0.22
  21  -5   0    3.58    0.20
 -21   5   0    3.87    0.31
   0  -6   0   -0.02    0.05
   0  -6   0    0.05    0.05
   0  -6   0   -0.09    0.05
   0   6   0    0.01    0.05
   0   6   0   -0.06    0.05
   0   6   0   -0.01    0.05
   2  -6   0    4.40    0.18
  -2  -6   0    4.18    0.18
  -2  -6   0    4.03    0.18
  -2  -6   0    4.07    0.18
   2  -6   0    4.00    0.18
  -2   6   0    4.18    0.18
  -2   6   0    4.43    0.18
   2   6   0    3.86    0.18
   2   6   0    4.35    0.18
  -4  -6   0    0.26    0.06
   4  -6   0    0.16    0.06
   4  -6   0    0.28    0.07
  -4  -6   0    0.22    0.06
  -4  -6   0    0.26    0.06
  -4   6   0    0.19    0.06
   4   6   0    0.24    0.06
  -4   6   0    0.20    0.06
   4   6   0    0.23    0.06
  -6  -6   0    1.90    0.11
   6  -6   0    2.12    0.13
   6  -6   0    2.03    0.13
  -6  -6   0    1.76    0.12
  -6  -6   0    1.89    0.12
  -6   6   0    2.00    0.13
   6   6   0    1.96    0.12
  -6   6   0    1.96    0.12
   6   6   0    1.81    0.12
  -8  -6   0    8.38    0.29
   8  -6   0    8.37    0.30
   8  -6   0    7.85    0.30
  -8  -6   0    8.38    0.29
  -8  -6   0    9.06    0.29
   8   6   0    8.44    0.29
  -8   6   0    8.48    0.30
   8   6   0    7.81    0.28
  -8   6   0    8.22    0.30
 -10  -6   0    2.15    0.13
  10  -6   0    1.99    0.13
 -10  -6   0    1.87    0.12
 -10  -6   0    2.09    0.13
  10  -6   0    1.92    0.14
  10   6   0    2.33    0.13
  10   6   0    2.03    0.12
 -10   6   0    1.99    0.13
 -10   6   0    1.92    0.14
  12  -6   0    3.89    0.20
 -12  -6   0    3.76    0.18
  12  -6   0    3.74    0.21
 -12  -6   0    4.02    0.17
 -12  -6   0    4.07    0.19
  12   6   0    3.73    0.18
 -12   6   0    3.88    0.20
 -12   6   0    4.17    0.21
  12   6   0    3.82    0.18
  14  -6   0    0.70    0.11
 -14  -6   0    0.75    0.09
 -14   6   0    0.63    0.10
  16  -6   0    1.77    0.15
 -16  -6   0    2.02    0.13
 -16   6   0    1.80    0.20
 -16   6   0    1.79    0.15
  18  -6   0    0.16    0.08
 -18  -6   0    0.06    0.05
 -18   6   0    0.05    0.07
 -18   6   0    0.14    0.11
  20  -6   0    0.68    0.11
 -20   6   0    0.55    0.10
 -20   6   0    0.40    0.14
  -1  -7   0    0.54    0.08
   1  -7   0    0.57    0.08
  -1  -7   0    0.41    0.07
   1  -7   0    0.42    0.07
   1   7   0    0.30    0.07
  -1   7   0    0.34    0.07
   3  -7   0    1.55    0.12
   3  -7   0    1.72    0.12
  -3  -7   0    1.56    0.12
  -3  -7   0    1.37    0.11
  -3  -7   0    1.58    0.12
   3   7   0    1.61    0.12
   3   7   0    1.69    0.11
  -3   7   0    1.72    0.12
  -5  -7   0   59.76    1.60
  -5  -7   0   60.70    1.59
   5  -7   0   59.88    1.60
   5  -7   0   56.39    1.60
  -5  -7   0   57.49    1.59
  -5   7   0   55.91    1.60
   5   7   0   58.93    1.59
   5   7   0   58.33    1.60
  -5   7   0   60.60    1.60
  -7  -7   0    6.60    0.25
   7  -7   0    6.67    0.26
   7  -7   0    6.44    0.26
  -7  -7   0    5.94    0.25
  -7  -7   0    6.40    0.25
   7   7   0    6.05    0.24
  -7   7   0    6.25    0.26
   7   7   0    6.45    0.25
  -7   7   0    6.10    0.25
   9  -7   0    0.09    0.06
   9  -7   0    0.07    0.06
  -9  -7   0    0.03    0.05
  -9  -7   0    0.04    0.05
  -9  -7   0    0.01    0.05
   9   7   0    0.07    0.05
  -9   7   0    0.05    0.06
   9   7   0    0.07    0.05
  -9   7   0    0.12    0.06
  11  -7   0    1.56    0.14
 -11  -7   0    1.81    0.12
 -11  -7   0    1.68    0.13
 -11  -7   0    1.65    0.14
  11  -7   0    1.80    0.14
 -11   7   0    1.86    0.15
  11   7   0    1.87    0.13
  11   7   0    1.73    0.13
 -11   7   0    1.78    0.14
 -13  -7   0   16.25    0.53
  13  -7   0   16.81    0.56
  13  -7   0   17.17    0.55
 -13   7   0   17.55    0.56
  15  -7   0    0.09    0.07
 -15  -7   0    0.04    0.05
 -15   7   0    0.00    0.07
 -17  -7   0    1.11    0.11
  17  -7   0    1.32    0.14
 -17   7   0    1.34    0.18
 -17   7   0    1.20    0.13
 -19  -7   0    4.40    0.20
  19  -7   0    4.33    0.24
 -19   7   0    4.59    0.32
 -19   7   0    4.82    0.24
  21  -7   0    1.68    0.16
 -21   7   0    1.96    0.26
   0  -8   0    0.01    0.05
   0  -8   0   -0.05    0.04
   0   8   0   -0.03    0.05
  -2  -8   0    0.42    0.08
   2  -8   0    0.59    0.09
   2  -8   0    0.58    0.09
  -2  -8   0    0.62    0.09
  -2   8   0    0.41    0.08
   2   8   0    0.54    0.08
   4  -8   0    0.36    0.08
  -4  -8   0    0.34    0.07
   4  -8   0    0.33    0.08
  -4  -8   0    0.25    0.07
   4   8   0    0.28    0.07
  -4   8   0    0.39    0.08
   6  -8   0    4.44    0.22
   6  -8   0    4.33    0.21
  -6  -8   0    4.33    0.20
  -6  -8   0    4.06    0.20
  -6  -8   0    3.98    0.20
  -6   8   0    4.10    0.21
   6   8   0    4.30    0.20
  -8  -8   0    0.31    0.08
  -8  -8   0    0.48    0.08
  -8  -8   0    0.40    0.07
   8  -8   0    0.39    0.08
   8  -8   0    0.50    0.09
   8   8   0    0.46    0.08
   8   8   0    0.47    0.08
  -8   8   0    0.49    0.09
 -10  -8   0    0.05    0.05
  10  -8   0    0.13    0.07
 -10  -8   0    0.12    0.06
  10  -8   0    0.00    0.07
 -10  -8   0    0.05    0.07
 -10   8   0    0.04    0.07
  10   8   0    0.12    0.06
  10   8   0    0.05    0.06
 -12  -8   0    0.54    0.10
  12  -8   0    0.54    0.10
  12  -8   0    0.57    0.10
 -12  -8   0    0.40    0.09
 -12   8   0    0.50    0.10
  12   8   0    0.56    0.09
  14  -8   0    3.61    0.22
 -14  -8   0    3.44    0.19
 -14   8   0    3.45    0.21
  16  -8   0   -0.04    0.07
 -16  -8   0    0.05    0.06
 -16   8   0    0.03    0.07
 -18  -8   0    0.01    0.06
  18  -8   0    0.03    0.08
 -18   8   0    0.04    0.08
 -18   8   0    0.31    0.14
  20  -8   0    0.08    0.09
 -20   8   0    0.01    0.12
 -20   8   0    0.10    0.09
  -1  -9   0    0.10    0.06
  -1  -9   0    0.04    0.06
   1  -9   0    0.07    0.06
   1  -9   0    0.06    0.06
   1   9   0    0.02    0.06
  -1   9   0    0.03    0.06
  -3  -9   0   16.80    0.56
   3  -9   0   18.01    0.58
  -3  -9   0   17.98    0.57
   3  -9   0   17.57    0.58
  -3   9   0   17.97    0.58
   3   9   0   17.24    0.57
  -5  -9   0    0.05    0.06
  -5  -9   0    0.11    0.06
   5  -9   0    0.05    0.06
   5  -9   0    0.10    0.07
  -5   9   0    0.04    0.06
   5   9   0    0.07    0.06
   7  -9   0    0.04    0.07
  -7  -9   0    0.00    0.05
   7  -9   0    0.02    0.06
  -7  -9   0   -0.03    0.06
  -7   9   0   -0.05    0.06
   7   9   0   -0.07    0.05
   9  -9   0    2.28    0.16
  -9  -9   0    2.19    0.15
   9  -9   0    2.04    0.16
  -9  -9   0    2.46    0.16
  -9  -9   0    2.30    0.17
  -9   9   0    2.42    0.18
   9   9   0    2.28    0.16
 -11  -9   0    1.42    0.14
 -11  -9   0    1.49    0.13
  11  -9   0    1.58    0.16
  11  -9   0    1.69    0.16
 -11   9   0    1.56    0.16
  11   9   0    1.45    0.14
 -13  -9   0    0.71    0.11
  13  -9   0    0.65    0.12
 -13   9   0    0.62    0.12
  15  -9   0    0.38    0.11
 -15  -9   0    0.54    0.09
 -15   9   0    0.40    0.11
  17  -9   0    0.12    0.09
 -17  -9   0    0.06    0.07
 -17   9   0    0.14    0.09
 -19  -9   0    0.06    0.07
  19  -9   0    0.24    0.11
 -19   9   0    0.11    0.09
 -19   9   0    0.08    0.13
   0 -10   0    3.60    0.21
   0 -10   0    3.32    0.21
   0  10   0    3.63    0.21
   2 -10   0    0.00    0.07
  -2 -10   0    0.01    0.07
  -2 -10   0   -0.03    0.06
   2 -10   0    0.02    0.07
  -2  10   0   -0.13    0.06
   2  10   0    0.01    0.07
  -4 -10   0    0.26    0.08
   4 -10   0    0.24    0.09
  -4 -10   0    0.29    0.09
   4 -10   0    0.42    0.10
  -4  10   0    0.34    0.09
   4  10   0    0.17    0.07
  -6 -10   0   -0.01    0.06
   6 -10   0    0.02    0.06
   6 -10   0   -0.10    0.06
  -6 -10   0   -0.04    0.06
  -6  10   0    0.03    0.07
   6  10   0    0.11    0.07
  -8 -10   0    2.06    0.17
  -8 -10   0    2.33    0.17
   8 -10   0    2.19    0.17
   8 -10   0    2.03    0.19
  -8  10   0    1.94    0.17
   8  10   0    2.22    0.17
 -10 -10   0    0.12    0.08
  10 -10   0    0.03    0.09
 -10 -10   0    0.16    0.08
  10 -10   0    0.26    0.09
  10  10   0    0.24    0.08
 -10  10   0    0.12    0.10
  12 -10   0    0.68    0.12
  12 -10   0    0.80    0.13
 -12 -10   0    0.84    0.12
 -12  10   0    0.89    0.14
 -14 -10   0    0.71    0.11
  14 -10   0    0.95    0.15
 -14  10   0    0.69    0.12
 -16 -10   0    0.30    0.09
  16 -10   0    0.41    0.12
 -16  10   0    0.22    0.10
  18 -10   0   -0.04    0.10
 -18 -10   0   -0.03    0.07
 -18  10   0    0.05    0.13
 -18  10   0   -0.14    0.09
  -1 -11   0   12.24    0.47
   1 -11   0   12.24    0.47
   1 -11   0   12.13    0.47
  -1 -11   0   12.68    0.48
   1  11   0   12.70    0.47
  -1  11   0   11.50    0.46
  -3 -11   0   -0.04    0.07
   3 -11   0   -0.20    0.07
  -3 -11   0   -0.02    0.07
   3 -11   0   -0.04    0.08
   3  11   0   -0.01    0.07
  -3  11   0   -0.05    0.08
   5 -11   0    1.05    0.15
   5 -11   0    0.90    0.13
  -5 -11   0    0.88    0.13
  -5 -11   0    1.24    0.15
  -5  11   0    0.86    0.14
   5  11   0    0.98    0.13
   7 -11   0    1.43    0.17
  -7 -11   0    1.19    0.15
  -7 -11   0    1.50    0.15
   7 -11   0    1.32    0.16
  -7  11   0    1.25    0.16
   7  11   0    1.23    0.15
  -9 -11   0    0.47    0.12
   9 -11   0    0.36    0.12
   9 -11   0    0.46    0.13
  -9 -11   0    0.48    0.11
   9  11   0    0.66    0.12
  -9  11   0    0.46    0.13
  11 -11   0    0.01    0.09
  11 -11   0    0.13    0.08
 -11 -11   0    0.05    0.08
 -11  11   0    0.05    0.09
 -13 -11   0   -0.11    0.07
  13 -11   0   -0.05    0.09
 -13  11   0    0.02    0.09
 -15 -11   0    0.46    0.11
  15 -11   0    0.52    0.13
 -15  11   0    0.71    0.14
 -17 -11   0    1.28    0.16
  17 -11   0    1.49    0.19
 -17  11   0    1.12    0.17
   0 -12   0  137.24    3.63
   0 -12   0  138.19    3.64
   0  12   0  128.35    3.61
   2 -12   0    0.87    0.15
  -2 -12   0    0.98    0.16
   2 -12   0    0.72    0.14
  -2 -12   0    1.10    0.16
   2  12   0    1.02    0.15
  -2  12   0    1.10    0.17
   4 -12   0    3.26    0.24
  -4 -12   0    3.49    0.24
   4 -12   0    3.51    0.24
  -4 -12   0    3.90    0.24
  -4  12   0    3.03    0.23
   4  12   0    3.16    0.22
  -6 -12   0    2.72    0.22
   6 -12   0    2.30    0.22
   6 -12   0    2.85    0.22
  -6 -12   0    3.01    0.22
  -6  12   0    2.81    0.22
   6  12   0    2.96    0.21
  -8 -12   0    9.54    0.41
   8 -12   0    9.02    0.41
   8 -12   0    9.19    0.40
  -8 -12   0    9.13    0.38
   8  12   0    9.76    0.40
  -8  12   0    9.22    0.42
  10 -12   0    2.36    0.23
  10 -12   0    2.66    0.22
 -10 -12   0    2.09    0.20
 -10  12   0    2.48    0.23
  12 -12   0   -0.02    0.09
 -12 -12   0    0.02    0.08
 -12  12   0   -0.03    0.10
  14 -12   0    0.02    0.10
 -14 -12   0    0.00    0.08
 -14  12   0   -0.07    0.10
 -16 -12   0    0.26    0.10
  16 -12   0    0.24    0.13
 -16  12   0    0.44    0.14
  -1 -13   0    1.02    0.16
   1 -13   0    0.91    0.16
  -1 -13   0    1.06    0.16
   1 -13   0    0.88    0.15
  -1  13   0    1.07    0.17
   1  13   0    0.86    0.15
  -3 -13   0    5.37    0.30
   3 -13   0    4.81    0.30
   3 -13   0    5.06    0.30
  -3 -13   0    5.40    0.31
  -3  13   0    5.18    0.32
   3  13   0    5.50    0.30
   5 -13   0   -0.12    0.09
  -5 -13   0    0.05    0.09
  -5 -13   0    0.06    0.10
   5 -13   0    0.08    0.10
  -5  13   0    0.04    0.10
   5  13   0   -0.04    0.08
   7 -13   0   -0.15    0.08
  -7 -13   0    0.00    0.09
  -7 -13   0    0.10    0.10
   7 -13   0    0.11    0.10
  -7  13   0    0.18    0.11
   7  13   0    0.11    0.09
   9 -13   0   -0.10    0.09
   9 -13   0    0.08    0.11
  -9 -13   0    0.13    0.10
  -9  13   0   -0.09    0.10
  11 -13   0    0.96    0.17
 -11 -13   0    0.66    0.13
 -11  13   0    0.94    0.16
 -13 -13   0    0.21    0.11
  13 -13   0    0.15    0.12
 -13  13   0   -0.07    0.11
  15 -13   0    0.97    0.17
 -15 -13   0    1.10    0.16
 -15  13   0    1.06    0.18
   0 -14   0    1.22    0.18
   0 -14   0    1.14    0.18
   0  14   0    0.94    0.16
  -2 -14   0    2.25    0.23
   2 -14   0    2.34    0.24
   2 -14   0    2.35    0.23
  -2 -14   0    2.35    0.23
   2  14   0    2.42    0.23
  -2  14   0    1.89    0.21
  -4 -14   0    0.13    0.11
  -4 -14   0   -0.03    0.09
   4 -14   0   -0.07    0.10
   4 -14   0    0.04    0.11
  -4  14   0   -0.21    0.10
   4  14   0    0.05    0.10
  -6 -14   0    2.07    0.21
   6 -14   0    1.85    0.22
   6 -14   0    1.85    0.21
  -6 -14   0    2.56    0.24
  -6  14   0    1.98    0.22
   6  14   0    2.14    0.21
  -8 -14   0    0.13    0.11
   8 -14   0   -0.03    0.10
   8 -14   0    0.13    0.11
  -8  14   0    0.06    0.11
  10 -14   0    0.08    0.13
 -10 -14   0    0.29    0.12
  10 -14   0    0.01    0.11
 -10  14   0    0.19    0.13
  12 -14   0    0.30    0.14
 -12 -14   0    0.48    0.14
 -12  14   0    0.46    0.15
  -1 -15   0    0.40    0.14
   1 -15   0    0.26    0.13
   1 -15   0    0.33    0.14
  -1 -15   0    0.31    0.13
  -1  15   0    0.40    0.15
   1  15   0    0.34    0.13
   3 -15   0    0.19    0.13
  -3 -15   0    0.17    0.13
  -3 -15   0    0.15    0.11
   3 -15   0   -0.01    0.11
  -3  15   0    0.04    0.12
   3  15   0    0.08    0.12
   5 -15   0    0.99    0.17
   5 -15   0    0.70    0.17
  -5 -15   0    0.97    0.18
  -5 -15   0    0.99    0.17
   5  15   0    0.78    0.16
  -5  15   0    0.73    0.16
   7 -15   0    0.10    0.11
   7 -15   0    0.00    0.11
  -7 -15   0   -0.04    0.11
  -7  15   0    0.10    0.13
  -9 -15   0    0.25    0.14
   9 -15   0    0.13    0.13
   9 -15   0    0.40    0.15
  -9  15   0    0.17    0.13
 -11 -15   0   -0.04    0.11
  11 -15   0   -0.01    0.12
 -11  15   0    0.02    0.12
   0 -16   0    0.57    0.16
   0 -16   0    0.70    0.17
   0  16   0    0.49    0.15
   2 -16   0    0.13    0.14
  -2 -16   0    0.03    0.12
   2 -16   0   -0.01    0.11
  -2 -16   0   -0.10    0.10
   2  16   0    0.06    0.12
  -2  16   0    0.10    0.13
  -4 -16   0    2.22    0.24
  -4 -16   0    2.10    0.24
   4 -16   0    2.20    0.26
   4 -16   0    2.18    0.25
   4  16   0    2.13    0.24
  -4  16   0    2.46    0.26
   6 -16   0    0.39    0.17
   6 -16   0    0.49    0.18
  -6 -16   0    0.37    0.15
  -6  16   0    0.15    0.15
   8 -16   0   -0.01    0.12
   8 -16   0    0.04    0.13
  -8 -16   0   -0.12    0.11
  -8  16   0   -0.03    0.12
  -1 -17   0    0.28    0.15
   1 -17   0   -0.03    0.12
  -1 -17   0    0.27    0.15
   1 -17   0    0.27    0.15
   1  17   0    0.25    0.15
  -1  17   0    0.39    0.16
  -3 -17   0    1.29    0.22
  -3 -17   0    1.31    0.22
   3 -17   0    1.08    0.21
   3 -17   0    1.65    0.23
   3  17   0    1.13    0.21
  -3  17   0    1.39    0.23
   5 -17   0    5.22    0.38
  -5  17   0    4.92    0.39
 -22   0   1    0.04    0.13
 -20   0   1    0.00    0.10
  18   0  -1    0.00    0.02
 -18   0   1    0.01    0.09
  16   0  -1    0.03    0.02
 -16   0   1    0.04    0.08
 -14   0   1   -0.02    0.06
  14   0  -1    0.02    0.02
 -12   0   1   -0.06    0.05
  12   0  -1    0.01    0.02
  10   0  -1    0.01    0.01
 -10   0   1   -0.04    0.05
  -8   0   1   -0.02    0.04
   8   0  -1    0.00    0.01
  -6   0   1   -0.02    0.03
   4   0  -1   -0.05    0.01
   4   0  -1   -0.05    0.01
  -4   0   1   -0.05    0.01
  -4   0   1   -0.07    0.01
  -4   0   1   -0.06    0.03
   2   0  -1   -0.02    0.01
  -2   0   1   -0.02    0.01
  -2   0   1    0.00    0.01
   2   0  -1    0.01    0.01
   2   0  -1   -0.01    0.01
  -2   0   1   -0.02    0.01
   0   0   1   -0.29    0.01
   0   0   1   -0.23    0.02
   0   0  -1   -0.16    0.02
   0   0   1   -0.23    0.02
  -2   0  -1   -0.02    0.02
  -2   0  -1    0.02    0.02
  -2   0  -1   -0.01    0.02
   2   0   1   -0.01    0.02
  -2   0  -1   -0.01    0.01
   2   0   1   -0.03    0.02
   4   0   1    0.02    0.02
  -4   0  -1   -0.02    0.02
   4   0   1   -0.01    0.02
  -4   0  -1   -0.02    0.02
   4   0   1    0.05    0.02
  -4   0  -1    0.01    0.03
   6   0   1    0.00    0.02
  -6   0  -1    0.00    0.03
   6   0   1   -0.02    0.02
  -6   0  -1    0.19    0.04
  -6   0  -1   -0.01    0.02
  -6   0  -1   -0.04    0.02
   6   0   1    0.00    0.02
  -8   0  -1    0.03    0.03
  -8   0  -1    0.05    0.03
   8   0   1    0.00    0.03
  -8   0  -1   -0.01    0.04
   8   0   1   -0.04    0.02
   8   0   1    0.05    0.03
 -10   0  -1   -0.03    0.03
 -10   0  -1    0.03    0.04
 -10   0  -1   -0.01    0.03
  10   0   1   -0.03    0.03
  10   0   1    0.04    0.03
 -12   0  -1   -0.04    0.05
 -12   0  -1   -0.01    0.03
 -12   0  -1    0.00    0.03
  12   0   1   -0.02    0.03
  12   0   1   -0.04    0.03
  14   0   1    0.01    0.03
 -14   0  -1    0.00    0.03
  14   0   1   -0.01    0.03
 -14   0  -1    0.01    0.06
 -14   0  -1   -0.01    0.04
 -16   0  -1   -0.04    0.04
 -16   0  -1   -0.12    0.08
 -18   0  -1    0.08    0.10
 -18   0  -1   -0.04    0.05
 -20   0  -1   -0.05    0.05
 -20   0  -1    0.08    0.08
 -23   1   1    1.05    0.21
 -21  -1   1    1.57    0.22
 -21   1   1    1.45    0.22
 -19  -1   1    0.20    0.11
 -19   1   1    0.05    0.10
 -17  -1   1   10.69    0.45
  17  -1  -1    9.96    0.30
 -17   1   1   10.43    0.45
 -15  -1   1    0.09    0.08
  15  -1  -1    0.19    0.04
  15  -1  -1    0.17    0.03
  15   1  -1    0.21    0.03
 -15   1   1    0.05    0.07
 -15   1   1    0.21    0.02
 -13  -1   1    0.71    0.11
  13  -1  -1    0.71    0.05
  13   1  -1    0.78    0.04
 -13   1   1    0.71    0.04
 -13   1   1    0.82    0.04
 -13   1   1    0.63    0.10
  11  -1  -1    4.09    0.12
  11  -1  -1    4.17    0.13
 -11  -1   1    4.01    0.21
  11  -1  -1    3.89    0.12
 -11   1   1    4.08    0.13
 -11   1   1    3.96    0.12
 -11   1   1    4.18    0.21
  11   1  -1    4.10    0.12
   9  -1  -1   59.27    1.50
   9  -1  -1   56.40    1.51
   9  -1  -1   57.03    1.50
  -9  -1   1   57.60    1.65
   9   1  -1   60.62    1.50
  -9   1   1   57.54    1.50
  -9   1   1   56.70    1.50
  -9   1   1   58.07    1.65
   7  -1  -1   65.72    1.73
   7  -1  -1   64.80    1.74
  -7  -1   1   67.97    1.87
   7  -1  -1   68.34    1.73
  -7   1   1   65.80    1.73
  -7   1   1   65.56    1.87
   7   1  -1   70.25    1.73
  -7   1   1   67.52    1.73
   5  -1  -1   81.59    2.14
   5  -1  -1   85.14    2.14
  -5  -1   1   83.62    2.13
  -5  -1   1   81.15    2.13
   5  -1  -1   81.53    2.15
  -5  -1   1   83.75    2.28
   5   1  -1   85.16    2.14
   5   1  -1   81.23    2.13
  -5   1   1   83.38    2.14
   5   1  -1   84.29    2.14
  -3  -1   1  141.20    3.73
   3  -1  -1  136.28    3.58
   3  -1  -1  136.72    3.58
  -3  -1   1  142.83    3.58
  -3  -1   1  121.85    3.58
   3  -1  -1  144.67    3.58
  -3  -1   1  139.04    3.57
   3   1  -1  133.54    3.57
  -3   1   1  139.48    3.59
   3   1  -1  141.85    3.60
  -3   1   1  142.32    3.59
  -3   1   1  138.38    3.58
  -1  -1   1   -0.12    0.03
  -1  -1   1   -0.08    0.03
  -1  -1   1   -0.03    0.03
   1  -1  -1   -0.04    0.03
   1  -1  -1   -0.21    0.02
   1  -1  -1   -0.09    0.03
  -1   1   1   -0.12    0.03
   1   1  -1   -0.09    0.02
  -1   1   1   -0.07    0.03
   1   1  -1   -0.10    0.03
   1   1  -1   -0.04    0.03
  -1   1   1   -0.05    0.03
  -1  -1  -1  396.58    9.93
  -1  -1  -1  384.75    9.86
   1  -1   1  364.12    9.87
   1  -1   1  388.90    9.86
  -1  -1  -1  390.56    9.88
   1  -1   1  359.69    9.83
  -1   1  -1  377.86    9.88
  -1   1  -1  383.64    9.89
   1   1   1  378.37    9.87
   1   1   1  370.83    9.89
   1   1   1  389.29    9.89
   3  -1   1    1.84    0.08
   3  -1   1    2.13    0.09
  -3  -1  -1    1.94    0.08
  -3  -1  -1    2.15    0.09
   3  -1   1    1.91    0.08
  -3  -1  -1    1.98    0.08
  -3   1  -1    1.82    0.08
   3   1   1    1.83    0.08
  -3   1  -1    1.99    0.09
   3   1   1    1.95    0.08
  -3   1  -1    1.95    0.08
   3   1   1    2.05    0.08
  -5  -1  -1  209.05    5.37
   5  -1   1  210.59    5.35
   5  -1   1  206.71    5.34
   5  -1   1  207.64    5.34
  -5  -1  -1  202.42    5.33
  -5  -1  -1  201.12    5.33
   5   1   1  210.96    5.35
  -5   1  -1  211.87    5.34
   5   1   1  203.70    5.33
  -5   1  -1  207.79    5.34
  -5   1  -1  203.67    5.59
   5   1   1  208.47    5.33
  -7  -1  -1   48.02    1.27
  -7  -1  -1   46.93    1.35
   7  -1   1   47.62    1.28
   7  -1   1   47.79    1.28
  -7  -1  -1   49.10    1.28
  -7  -1  -1   45.59    1.27
   7  -1   1   48.51    1.27
   7   1   1   49.74    1.28
  -7   1  -1   48.28    1.28
  -7   1  -1   48.52    1.28
   7   1   1   47.66    1.27
  -7   1  -1   47.58    1.35
  -9  -1  -1   52.18    1.50
   9  -1   1   52.85    1.41
  -9  -1  -1   53.55    1.40
  -9  -1  -1   52.63    1.40
  -9  -1  -1   52.59    1.40
   9  -1   1   51.89    1.40
  -9   1  -1   54.67    1.40
  -9   1  -1   51.17    1.50
   9   1   1   53.66    1.41
  -9   1  -1   51.53    1.40
   9   1   1   51.96    1.40
 -11  -1  -1    9.42    0.37
  11  -1   1    9.63    0.31
 -11  -1  -1    9.91    0.31
  11  -1   1   10.23    0.31
 -11  -1  -1    9.60    0.31
  11   1   1   10.09    0.31
 -11   1  -1    9.37    0.31
  11   1   1   10.03    0.31
 -11   1  -1    9.58    0.37
 -11   1  -1    9.96    0.31
  13  -1   1   -0.05    0.03
 -13  -1  -1    0.02    0.07
  13  -1   1   -0.03    0.03
 -13  -1  -1    0.01    0.03
 -13  -1  -1    0.05    0.04
  13   1   1    0.04    0.04
 -13   1  -1   -0.01    0.04
  13   1   1   -0.03    0.03
 -13   1  -1    0.07    0.04
 -13   1  -1   -0.08    0.05
 -15  -1  -1    1.91    0.19
 -15  -1  -1    1.98    0.12
 -15   1  -1    1.69    0.18
 -15   1  -1    1.96    0.12
 -17  -1  -1    1.01    0.09
 -17  -1  -1    0.87    0.14
 -17   1  -1    1.10    0.16
 -17   1  -1    0.96    0.09
 -19  -1  -1    3.64    0.17
 -19   1  -1    3.90    0.28
 -19   1  -1    4.02    0.18
 -21   1  -1    0.25    0.13
 -22   2   1   -0.12    0.11
 -20   2   1    0.12    0.11
 -18  -2   1    0.07    0.10
  18  -2  -1    0.10    0.04
 -18   2   1    0.01    0.07
 -16  -2   1    0.14    0.09
  16  -2  -1    0.14    0.04
 -16   2   1    0.03    0.08
 -16   2   1    0.16    0.03
  14  -2  -1    1.93    0.09
 -14  -2   1    2.05    0.17
  14  -2  -1    1.90    0.10
  14  -2  -1    2.01    0.07
 -14   2   1    2.02    0.08
  14   2  -1    1.93    0.08
 -14   2   1    1.99    0.17
 -14   2   1    1.93    0.09
  12  -2  -1    0.11    0.03
 -12  -2   1    0.15    0.02
 -12  -2   1    0.10    0.02
 -12  -2   1    0.07    0.06
  12  -2  -1    0.15    0.03
 -12   2   1    0.15    0.03
 -12   2   1    0.19    0.03
 -12   2   1    0.17    0.06
  12   2  -1    0.13    0.02
  10  -2  -1    7.77    0.23
 -10  -2   1    7.83    0.22
  10  -2  -1    7.76    0.24
 -10  -2   1    7.39    0.31
  10  -2  -1    8.19    0.23
 -10  -2   1    7.88    0.22
 -10   2   1    7.95    0.24
 -10   2   1    8.02    0.31
  10   2  -1    8.29    0.23
  -8  -2   1    3.80    0.12
  -8  -2   1    3.72    0.18
   8  -2  -1    3.85    0.13
   8  -2  -1    3.87    0.13
   8  -2  -1    3.59    0.13
  -8  -2   1    3.81    0.12
   8   2  -1    3.94    0.11
   8   2  -1    3.77    0.11
   8   2  -1    3.92    0.12
  -8   2   1    3.94    0.13
   6  -2  -1   77.53    2.09
  -6  -2   1   78.82    2.21
   6  -2  -1   80.31    2.08
  -6  -2   1   82.56    2.07
  -6  -2   1   81.90    2.07
   6  -2  -1   80.30    2.08
   6   2  -1   80.83    2.07
   6   2  -1   80.43    2.08
  -6   2   1   77.85    2.08
   6   2  -1   82.17    2.07
  -6   2   1   79.70    2.08
  -4  -2   1   11.76    0.32
   4  -2  -1   11.41    0.32
  -4  -2   1   11.20    0.32
   4  -2  -1   11.82    0.32
   4  -2  -1   11.17    0.32
   4   2  -1   11.49    0.32
  -4   2   1   11.28    0.32
   4   2  -1   11.38    0.32
  -4   2   1   11.40    0.32
  -4   2   1   11.42    0.32
   4   2  -1   11.57    0.32
   2  -2  -1   13.19    0.38
   2  -2  -1   13.47    0.38
  -2  -2   1   13.33    0.37
  -2  -2   1   13.29    0.37
  -2  -2   1   13.32    0.37
   2  -2  -1   13.72    0.38
  -2   2   1   13.16    0.38
   2   2  -1   13.70    0.37
  -2   2   1   13.61    0.38
  -2   2   1   13.47    0.38
   2   2  -1   13.72    0.37
   0  -2   1    0.45    0.04
   0  -2   1    0.45    0.04
   0  -2  -1    0.46    0.04
   0  -2  -1    0.45    0.04
   0  -2  -1    0.41    0.04
   0   2  -1    0.40    0.04
   0   2  -1    0.43    0.04
   0   2   1    0.42    0.04
   0   2   1    0.44    0.04
   0   2   1    0.34    0.04
  -2  -2  -1  126.42    3.37
  -2  -2  -1  126.92    3.37
  -2  -2  -1  124.66    3.36
   2  -2   1  133.92    3.37
   2   2   1  130.85    3.37
  -2   2  -1  132.90    3.37
   2   2   1  132.11    3.38
   2   2   1  134.73    3.37
  -2   2  -1  127.50    3.37
  -4  -2  -1    5.56    0.18
  -4  -2  -1    5.38    0.18
   4  -2   1    5.58    0.18
   4  -2   1    5.35    0.18
  -4  -2  -1    5.55    0.18
   4   2   1    5.40    0.18
  -4   2  -1    5.48    0.19
   4   2   1    5.38    0.18
  -4   2  -1    5.65    0.19
   4   2   1    5.57    0.18
   6  -2   1    3.06    0.13
  -6  -2  -1    3.00    0.12
   6  -2   1    3.00    0.13
  -6  -2  -1    2.94    0.12
  -6  -2  -1    3.01    0.12
  -6   2  -1    3.11    0.13
  -6   2  -1    2.95    0.13
  -6   2  -1    3.12    0.14
   6   2   1    3.07    0.12
   6   2   1    3.05    0.12
   6   2   1    2.89    0.12
  -8  -2  -1    2.00    0.10
   8  -2   1    2.04    0.10
  -8  -2  -1    2.04    0.10
  -8  -2  -1    1.89    0.10
   8  -2   1    2.08    0.10
   8   2   1    2.06    0.10
  -8   2  -1    1.92    0.11
   8   2   1    2.03    0.10
  -8   2  -1    1.96    0.10
  -8   2  -1    1.84    0.12
 -10  -2  -1    1.96    0.10
 -10  -2  -1    1.82    0.10
  10  -2   1    1.84    0.11
 -10  -2  -1    1.83    0.10
  10  -2   1    2.11    0.11
 -10   2  -1    1.94    0.11
  10   2   1    2.01    0.10
 -10   2  -1    1.88    0.10
 -10   2  -1    1.71    0.12
 -12  -2  -1    1.28    0.09
  12  -2   1    1.28    0.09
 -12  -2  -1    1.23    0.09
  12  -2   1    1.39    0.09
 -12   2  -1    1.12    0.13
 -12   2  -1    1.21    0.10
 -12   2  -1    1.21    0.09
  12   2   1    1.31    0.09
  12   2   1    1.10    0.08
 -14  -2  -1    2.04    0.11
 -14  -2  -1    1.98    0.12
  14  -2   1    1.85    0.12
  14  -2   1    2.05    0.12
 -14   2  -1    1.87    0.18
  14   2   1    2.15    0.12
 -14   2  -1    2.01    0.13
  14   2   1    2.06    0.11
 -14   2  -1    1.92    0.12
 -16  -2  -1    0.89    0.09
 -16   2  -1    0.90    0.10
 -16   2  -1    0.86    0.14
 -18  -2  -1    1.67    0.12
 -18   2  -1    1.75    0.13
 -18   2  -1    1.87    0.21
 -20  -2  -1    1.92    0.12
 -20   2  -1    2.36    0.25
 -20   2  -1    2.04    0.14
 -22   2  -1    0.99    0.19
 -21   3   1    0.31    0.14
  19  -3  -1    0.04    0.04
 -19   3   1   -0.02    0.08
  17  -3  -1    0.03    0.04
 -17   3   1   -0.02    0.03
 -17   3   1   -0.08    0.08
  15  -3  -1    0.22    0.05
  15   3  -1    0.25    0.04
 -15   3   1    0.33    0.10
 -15   3   1    0.27    0.05
 -15   3   1    0.25    0.05
  13  -3  -1    0.90    0.08
 -13  -3   1    0.97    0.05
  13  -3  -1    0.94    0.07
 -13  -3   1    1.01    0.05
  13   3  -1    1.00    0.06
 -13   3   1    1.09    0.08
 -13   3   1    1.01    0.12
  11  -3  -1    3.28    0.14
  11  -3  -1    3.24    0.13
 -11  -3   1    3.24    0.11
 -11  -3   1    3.47    0.12
  11   3  -1    3.29    0.12
 -11   3   1    3.23    0.13
  11   3  -1    3.44    0.11
  11   3  -1    3.31    0.11
  -9  -3   1   26.72    0.68
   9  -3  -1   24.90    0.71
  -9  -3   1   25.77    0.69
   9  -3  -1   25.49    0.70
  -9   3   1   24.53    0.70
   9   3  -1   26.41    0.69
   9   3  -1   26.25    0.69
   9   3  -1   25.20    0.68
  -9   3   1   25.66    0.70
  -7  -3   1    0.15    0.02
   7  -3  -1    0.11    0.03
   7  -3  -1    0.15    0.03
  -7  -3   1    0.14    0.03
   7  -3  -1    0.08    0.03
   7   3  -1    0.14    0.03
  -7   3   1    0.07    0.03
   7   3  -1    0.08    0.03
   7   3  -1    0.15    0.03
  -7   3   1    0.12    0.03
   5  -3  -1    0.82    0.06
   5  -3  -1    1.00    0.06
   5  -3  -1    0.98    0.06
  -5  -3   1    0.92    0.06
  -5  -3   1    0.92    0.06
  -5   3   1    0.97    0.06
  -5   3   1    0.94    0.06
   5   3  -1    0.98    0.06
   5   3  -1    1.02    0.06
  -5   3   1    0.88    0.06
   5   3  -1    0.93    0.06
  -3  -3   1   47.27    1.20
   3  -3  -1   44.06    1.20
  -3  -3   1   43.60    1.20
   3  -3  -1   46.89    1.21
  -3  -3   1   45.40    1.20
   3  -3  -1   45.29    1.21
   3   3  -1   44.70    1.20
   3   3  -1   45.83    1.20
  -3   3   1   45.46    1.21
  -3   3   1   44.05    1.20
  -3   3   1   45.77    1.20
   3   3  -1   46.76    1.20
   1  -3  -1    1.49    0.08
   1  -3  -1    1.36    0.08
  -1  -3   1    1.50    0.08
  -1  -3   1    1.45    0.08
   1  -3  -1    1.47    0.08
  -1  -3   1    1.57    0.08
  -1   3   1    1.59    0.08
   1   3  -1    1.54    0.08
  -1   3   1    1.47    0.08
   1   3  -1    1.49    0.08
  -1   3   1    1.35    0.08
   1  -3   1    7.52    0.24
  -1  -3  -1    7.20    0.24
  -1  -3  -1    7.84    0.24
  -1  -3  -1    7.84    0.24
   1  -3   1    7.79    0.24
   1   3   1    7.55    0.24
   1   3   1    7.69    0.24
   1   3   1    7.88    0.24
  -1   3  -1    7.56    0.24
  -1   3  -1    7.51    0.24
  -3  -3  -1   32.14    0.88
   3  -3   1   33.11    0.88
   3  -3   1   31.15    0.88
  -3  -3  -1   32.96    0.88
  -3  -3  -1   32.67    0.88
   3   3   1   32.49    0.88
   3   3   1   32.16    0.88
  -3   3  -1   32.48    0.88
  -3   3  -1   33.93    0.89
   3   3   1   32.65    0.88
  -5  -3  -1    4.57    0.17
  -5  -3  -1    4.75    0.17
  -5  -3  -1    4.60    0.17
   5  -3   1    4.54    0.17
   5  -3   1    4.71    0.17
  -5   3  -1    4.48    0.17
   5   3   1    4.40    0.17
   5   3   1    4.42    0.17
  -5   3  -1    4.84    0.17
   5   3   1    4.68    0.17
   7  -3   1    0.59    0.06
  -7  -3  -1    0.61    0.06
  -7  -3  -1    0.55    0.06
  -7  -3  -1    0.55    0.06
  -7   3  -1    0.67    0.07
  -7   3  -1    0.63    0.07
   7   3   1    0.55    0.06
   7   3   1    0.49    0.06
  -9  -3  -1    0.12    0.04
   9  -3   1    0.13    0.04
  -9  -3  -1    0.16    0.04
  -9  -3  -1    0.13    0.04
  -9   3  -1    0.12    0.04
   9   3   1    0.15    0.04
  -9   3  -1    0.14    0.04
   9   3   1    0.13    0.04
  -9   3  -1    0.05    0.05
  11  -3   1    0.59    0.07
  11  -3   1    0.44    0.06
 -11  -3  -1    0.54    0.07
 -11  -3  -1    0.50    0.06
 -11  -3  -1    0.45    0.06
  11   3   1    0.50    0.06
 -11   3  -1    0.44    0.07
 -11   3  -1    0.46    0.06
  11   3   1    0.47    0.06
 -11   3  -1    0.46    0.09
  13  -3   1    1.35    0.11
  13  -3   1    1.79    0.12
 -13  -3  -1    1.90    0.11
 -13  -3  -1    1.81    0.11
 -13   3  -1    1.49    0.15
 -13   3  -1    1.57    0.11
 -13   3  -1    1.67    0.13
  13   3   1    1.96    0.11
  13   3   1    1.95    0.11
 -15  -3  -1    0.04    0.04
 -15   3  -1   -0.06    0.07
 -15   3  -1   -0.08    0.05
 -17  -3  -1    0.94    0.09
 -17   3  -1    0.83    0.15
 -17   3  -1    0.83    0.10
 -19  -3  -1    1.45    0.11
 -19   3  -1    1.79    0.21
 -19   3  -1    1.48    0.13
 -21   3  -1    0.60    0.10
 -21   3  -1    0.40    0.15
 -22   4   1   -0.06    0.14
 -20   4   1    0.21    0.13
  18  -4  -1    0.82    0.09
 -18   4   1    0.67    0.07
 -18   4   1    0.79    0.16
 -16  -4   1    1.38    0.06
  16  -4  -1    1.27    0.10
 -16   4   1    1.49    0.10
 -16   4   1    1.28    0.16
 -14  -4   1    2.53    0.10
  14  -4  -1    2.62    0.12
 -14  -4   1    2.57    0.10
  14  -4  -1    2.36    0.13
 -14   4   1    2.70    0.13
 -14   4   1    2.76    0.19
  14   4  -1    2.70    0.12
 -12  -4   1    3.69    0.14
  12  -4  -1    3.76    0.16
  12  -4  -1    4.02    0.15
 -12  -4   1    3.87    0.14
  12   4  -1    3.81    0.15
  12   4  -1    3.76    0.13
 -12   4   1    3.86    0.16
 -12   4   1    3.86    0.16
 -10  -4   1    0.50    0.05
 -10  -4   1    0.50    0.04
  10  -4  -1    0.50    0.06
  10  -4  -1    0.52    0.06
 -10   4   1    0.47    0.06
  10   4  -1    0.49    0.05
  10   4  -1    0.44    0.05
 -10   4   1    0.42    0.05
  -8  -4   1    5.41    0.18
  -8  -4   1    5.43    0.18
   8  -4  -1    5.59    0.19
   8  -4  -1    5.23    0.20
   8   4  -1    5.37    0.18
  -8   4   1    5.32    0.20
   8   4  -1    5.32    0.18
  -8   4   1    5.60    0.20
   6  -4  -1    0.22    0.04
   6  -4  -1    0.18    0.04
  -6  -4   1    0.24    0.04
   6  -4  -1    0.22    0.04
  -6  -4   1    0.27    0.04
  -6  -4   1    0.21    0.04
   6   4  -1    0.24    0.04
  -6   4   1    0.26    0.05
   6   4  -1    0.25    0.04
   6   4  -1    0.30    0.04
  -6   4   1    0.19    0.04
   4  -4  -1   18.33    0.54
  -4  -4   1   18.40    0.53
   4  -4  -1   18.58    0.54
  -4  -4   1   18.89    0.53
   4  -4  -1   19.32    0.54
  -4  -4   1   18.21    0.53
   4   4  -1   19.03    0.53
  -4   4   1   18.88    0.54
  -4   4   1   19.23    0.54
   4   4  -1   18.44    0.53
  -4   4   1   19.46    0.54
   4   4  -1   19.40    0.53
  -2  -4   1   26.32    0.71
   2  -4  -1   26.06    0.71
   2  -4  -1   26.24    0.72
   2  -4  -1   25.74    0.72
  -2  -4   1   26.46    0.71
  -2  -4   1   25.54    0.71
   2   4  -1   24.97    0.71
  -2   4   1   24.97    0.71
  -2   4   1   25.14    0.71
   2   4  -1   26.02    0.71
   0  -4  -1   24.62    0.65
   0  -4  -1   23.68    0.65
   0  -4   1   22.83    0.65
   0  -4   1   22.58    0.65
   0  -4   1   22.81    0.65
   0  -4  -1   22.59    0.65
   0   4   1   22.78    0.65
   0   4  -1   23.60    0.65
   0   4   1   22.70    0.65
   0   4  -1   23.29    0.65
   0   4   1   24.11    0.65
  -2  -4  -1    8.92    0.29
  -2  -4  -1    9.39    0.29
  -2  -4  -1    8.94    0.29
   2  -4   1    8.94    0.29
   2  -4   1    9.31    0.29
  -2   4  -1    8.72    0.29
   2   4   1    9.01    0.29
   2   4   1    9.15    0.29
  -2   4  -1    8.23    0.28
   2   4   1    9.02    0.29
   4  -4   1    5.06    0.19
   4  -4   1    4.89    0.19
  -4  -4  -1    4.91    0.18
  -4  -4  -1    4.85    0.18
  -4  -4  -1    4.81    0.18
   4   4   1    4.87    0.18
  -4   4  -1    4.81    0.19
  -4   4  -1    4.70    0.18
   4   4   1    4.72    0.18
   4   4   1    5.13    0.18
   6  -4   1   19.18    0.57
  -6  -4  -1   19.79    0.57
  -6  -4  -1   19.95    0.56
  -6  -4  -1   18.84    0.56
  -6   4  -1   19.21    0.57
   6   4   1   19.38    0.57
   6   4   1   19.87    0.56
  -6   4  -1   19.91    0.57
   8  -4   1    4.79    0.19
  -8  -4  -1    4.72    0.18
  -8  -4  -1    4.69    0.18
  -8  -4  -1    4.43    0.18
  -8   4  -1    4.47    0.19
   8   4   1    4.44    0.18
   8   4   1    4.59    0.18
  -8   4  -1    4.80    0.19
 -10  -4  -1   20.05    0.58
 -10  -4  -1   20.15    0.58
 -10  -4  -1   20.21    0.58
  10  -4   1   19.49    0.59
  10   4   1   19.77    0.58
  10   4   1   19.91    0.58
 -10   4  -1   19.66    0.59
 -10   4  -1   19.94    0.59
 -12  -4  -1    0.95    0.09
 -12  -4  -1    0.92    0.08
 -12  -4  -1    0.99    0.09
  12  -4   1    0.89    0.09
  12  -4   1    0.87    0.09
  12   4   1    1.18    0.10
 -12   4  -1    0.99    0.10
 -12   4  -1    0.98    0.12
 -12   4  -1    0.80    0.10
  12   4   1    0.86    0.08
 -14  -4  -1    0.00    0.05
 -14   4  -1    0.01    0.08
 -16  -4  -1    0.09    0.05
 -16   4  -1    0.10    0.09
 -16   4  -1    0.15    0.07
 -18  -4  -1    0.31    0.07
 -18   4  -1    0.54    0.09
 -18   4  -1    0.50    0.13
 -20  -4  -1    1.10    0.10
 -20   4  -1    1.21    0.13
 -20   4  -1    1.21    0.19
 -22   4  -1    0.34    0.16
 -21   5   1    1.74    0.24
  19  -5  -1   -0.05    0.05
 -19   5   1   -0.01    0.05
 -19   5   1   -0.15    0.09
  17  -5  -1    0.62    0.09
 -17  -5   1    0.56    0.05
 -17   5   1    0.64    0.08
 -17   5   1    0.67    0.14
  15  -5  -1    7.87    0.29
 -15  -5   1    7.87    0.25
 -15   5   1    8.10    0.38
 -15   5   1    7.84    0.28
 -13  -5   1   31.16    0.85
  13  -5  -1   31.21    0.87
 -13  -5   1   32.54    0.83
  13  -5  -1   29.89    0.89
  13   5  -1   30.89    0.84
 -13   5   1   30.46    0.88
  13   5  -1   31.97    0.86
 -13   5   1   31.28    0.88
  11  -5  -1    1.12    0.09
 -11  -5   1    1.35    0.08
 -11  -5   1    1.25    0.07
 -11  -5   1    1.43    0.09
  11  -5  -1    1.20    0.11
 -11   5   1    1.17    0.10
  11   5  -1    1.21    0.08
  11   5  -1    1.06    0.08
 -11   5   1    1.27    0.10
   9  -5  -1    1.26    0.09
  -9  -5   1    1.23    0.08
  -9  -5   1    1.26    0.09
   9  -5  -1    1.18    0.09
  -9   5   1    1.27    0.10
   9   5  -1    1.13    0.08
   9   5  -1    1.29    0.08
  -9   5   1    1.39    0.09
   7  -5  -1   20.40    0.60
  -7  -5   1   20.78    0.59
  -7  -5   1   21.94    0.59
  -7  -5   1   20.51    0.59
   7  -5  -1   21.23    0.60
   7   5  -1   20.55    0.59
  -7   5   1   20.13    0.60
   7   5  -1   19.81    0.59
  -7   5   1   21.22    0.60
  -5  -5   1   36.03    1.01
  -5  -5   1   38.34    1.01
   5  -5  -1   36.97    1.02
  -5  -5   1   38.03    1.01
   5  -5  -1   37.41    1.02
  -5   5   1   36.70    1.02
  -5   5   1   36.67    1.02
   5   5  -1   37.28    1.02
   5   5  -1   37.08    1.01
   3  -5  -1    0.02    0.04
  -3  -5   1    0.03    0.04
  -3  -5   1    0.06    0.04
   3  -5  -1    0.01    0.04
   3  -5  -1   -0.03    0.03
  -3  -5   1   -0.05    0.03
   3   5  -1    0.01    0.03
   3   5  -1   -0.01    0.03
  -3   5   1    0.00    0.04
  -3   5   1    0.01    0.04
  -3   5   1    0.03    0.04
   3   5  -1    0.01    0.03
   1  -5  -1    0.58    0.07
  -1  -5   1    0.63    0.07
  -1  -5   1    0.59    0.07
   1  -5  -1    0.58    0.07
   1  -5  -1    0.81    0.08
  -1  -5   1    0.58    0.07
   1   5  -1    0.54    0.06
  -1   5   1    0.55    0.07
  -1   5   1    0.65    0.07
   1   5  -1    0.47    0.06
  -1   5   1    0.65    0.07
  -1  -5  -1    7.54    0.27
  -1  -5  -1    8.43    0.27
   1  -5   1    7.97    0.27
   1  -5   1    8.23    0.27
   1  -5   1    8.22    0.27
  -1  -5  -1    7.18    0.26
   1   5   1    7.99    0.27
   1   5   1    8.36    0.27
   1   5   1    7.59    0.27
  -1   5  -1    7.93    0.27
  -1   5  -1    7.59    0.27
  -3  -5  -1   58.23    1.56
  -3  -5  -1   59.16    1.55
   3  -5   1   59.55    1.56
   3  -5   1   57.11    1.56
  -3  -5  -1   60.41    1.55
   3  -5   1   56.04    1.56
  -3   5  -1   56.70    1.55
   3   5   1   56.59    1.55
  -3   5  -1   57.77    1.56
   3   5   1   56.93    1.55
  -5  -5  -1   25.08    0.71
   5  -5   1   25.10    0.72
  -5  -5  -1   25.56    0.71
  -5  -5  -1   23.54    0.71
  -5   5  -1   23.72    0.72
   5   5   1   25.99    0.72
   5   5   1   25.58    0.71
  -5   5  -1   25.38    0.72
  -7  -5  -1    7.77    0.28
  -7  -5  -1    8.65    0.28
  -7  -5  -1    7.83    0.28
   7  -5   1    8.30    0.29
   7   5   1    8.28    0.28
  -7   5  -1    8.48    0.29
   7   5   1    7.86    0.28
  -7   5  -1    7.73    0.29
  -9  -5  -1   39.35    1.08
  -9  -5  -1   38.60    1.08
  -9  -5  -1   40.32    1.08
   9  -5   1   36.72    1.08
  -9   5  -1   40.09    1.09
   9   5   1   40.09    1.08
   9   5   1   38.70    1.08
  -9   5  -1   38.03    1.09
 -11  -5  -1   10.17    0.36
 -11  -5  -1   10.95    0.36
 -11  -5  -1   10.62    0.35
  11  -5   1   10.96    0.37
  11   5   1   10.32    0.35
  11   5   1   11.10    0.36
 -11   5  -1   10.66    0.37
 -11   5  -1   11.04    0.37
 -13  -5  -1   72.74    1.91
  13  -5   1   74.06    1.93
 -13  -5  -1   69.44    1.91
  13   5   1   70.37    1.91
 -13   5  -1   70.78    2.06
 -13   5  -1   70.54    1.93
 -15  -5  -1    0.64    0.09
 -15   5  -1    0.40    0.12
 -15   5  -1    0.60    0.10
 -17  -5  -1    0.03    0.05
 -17   5  -1    0.13    0.07
 -17   5  -1    0.14    0.10
 -19  -5  -1    0.17    0.06
  19  -5   1    0.13    0.08
 -19   5  -1    0.16    0.12
 -19   5  -1    0.10    0.08
  21  -5   1    4.44    0.24
 -21   5  -1    4.50    0.23
 -21   5  -1    4.58    0.34
  20  -6  -1    9.87    0.36
 -20   6   1    8.97    0.46
 -20   6   1    9.84    0.34
  18  -6  -1    2.15    0.15
 -18   6   1    2.33    0.15
 -18   6   1    2.14    0.24
 -16  -6   1   13.23    0.40
  16  -6  -1   13.35    0.45
 -16   6   1   13.61    0.44
 -16   6   1   13.25    0.54
  14  -6  -1   30.62    0.89
 -14  -6   1   30.75    0.85
 -14   6   1   30.58    0.88
 -12  -6   1  234.73    6.28
  12  -6  -1  242.92    6.33
 -12  -6   1  257.88    6.29
 -12  -6   1  233.37    6.28
  12  -6  -1  239.40    6.30
  12   6  -1  245.58    6.30
 -12   6   1  246.41    6.30
  12   6  -1  242.03    6.28
 -12   6   1  243.69    6.31
 -10  -6   1    5.05    0.20
  10  -6  -1    4.92    0.21
  10  -6  -1    4.65    0.20
 -10  -6   1    5.12    0.19
 -10  -6   1    4.90    0.20
  10   6  -1    4.88    0.20
 -10   6   1    5.06    0.21
 -10   6   1    5.07    0.21
  10   6  -1    4.91    0.19
  -8  -6   1    2.80    0.14
  -8  -6   1    2.66    0.13
  -8  -6   1    2.58    0.13
   8  -6  -1    2.39    0.15
   8  -6  -1    2.53    0.14
  -8   6   1    2.87    0.15
   8   6  -1    2.69    0.13
  -8   6   1    2.71    0.14
   8   6  -1    2.72    0.14
   6  -6  -1    7.87    0.29
  -6  -6   1    7.83    0.27
  -6  -6   1    7.96    0.27
   6  -6  -1    8.16    0.29
  -6  -6   1    7.66    0.27
  -6   6   1    8.27    0.29
   6   6  -1    7.93    0.27
   6   6  -1    8.30    0.28
  -6   6   1    7.85    0.29
  -4  -6   1  138.49    3.68
  -4  -6   1  135.22    3.69
   4  -6  -1  141.16    3.69
  -4  -6   1  146.86    3.69
   4  -6  -1  138.80    3.70
   4   6  -1  139.02    3.68
   4   6  -1  146.17    3.70
  -4   6   1  144.06    3.70
  -4   6   1  139.68    3.69
  -2  -6   1   19.84    0.58
   2  -6  -1   19.25    0.59
   2  -6  -1   18.79    0.58
  -2  -6   1   20.30    0.58
  -2  -6   1   19.72    0.58
  -2   6   1   19.45    0.58
   2   6  -1   19.16    0.58
   2   6  -1   21.28    0.59
  -2   6   1   19.22    0.58
   0  -6   1   12.20    0.39
   0  -6  -1   12.15    0.39
   0  -6  -1   12.35    0.39
   0  -6  -1   11.60    0.38
   0  -6   1   12.51    0.39
   0  -6   1   10.89    0.38
   0   6   1   11.76    0.38
   0   6   1   12.32    0.39
   0   6  -1   11.80    0.38
  -2  -6  -1   30.73    0.88
   2  -6   1   32.14    0.88
   2  -6   1   31.16    0.89
  -2  -6  -1   29.97    0.88
  -2  -6  -1   31.15    0.88
   2   6   1   32.45    0.88
  -2   6  -1   31.13    0.88
  -2   6  -1   30.73    0.88
   2   6   1   30.49    0.88
  -4  -6  -1   19.05    0.58
  -4  -6  -1   19.59    0.58
   4  -6   1   19.40    0.59
  -4  -6  -1   18.20    0.58
   4  -6   1   20.18    0.59
   4   6   1   18.68    0.58
  -4   6  -1   18.95    0.59
   4   6   1   19.74    0.58
  -4   6  -1   20.64    0.59
  -6  -6  -1   99.18    2.85
  -6  -6  -1  108.75    2.85
  -6  -6  -1  106.13    2.85
   6  -6   1  111.74    2.87
   6  -6   1  107.94    2.86
   6   6   1  109.23    2.85
  -6   6  -1  108.23    2.86
  -6   6  -1  107.05    2.86
   6   6   1  113.61    2.86
  -8  -6  -1    0.34    0.07
  -8  -6  -1    0.26    0.07
  -8  -6  -1    0.35    0.06
   8  -6   1    0.28    0.07
  -8   6  -1    0.38    0.07
  -8   6  -1    0.29    0.07
   8   6   1    0.39    0.06
   8   6   1    0.38    0.07
 -10  -6  -1   35.97    0.99
 -10  -6  -1   34.97    0.99
 -10  -6  -1   33.75    0.99
  10  -6   1   35.51    1.00
  10   6   1   35.76    1.00
 -10   6  -1   36.17    1.00
  10   6   1   34.73    0.99
 -10   6  -1   33.80    1.00
 -12  -6  -1    0.06    0.06
  12  -6   1    0.10    0.07
 -12  -6  -1    0.03    0.06
 -12  -6  -1    0.14    0.07
  12   6   1    0.13    0.07
 -12   6  -1    0.16    0.07
  12   6   1    0.04    0.06
 -12   6  -1    0.13    0.08
  14  -6   1  111.50    2.99
 -14  -6  -1  108.70    2.93
 -14   6  -1  110.53    3.14
 -14   6  -1  112.28    2.96
 -16  -6  -1    4.33    0.21
  16  -6   1    4.08    0.23
 -16   6  -1    4.39    0.27
 -16   6  -1    4.36    0.23
  18  -6   1    0.57    0.11
 -18  -6  -1    0.36    0.08
 -18   6  -1    0.41    0.10
 -18   6  -1    0.46    0.14
  20  -6   1    0.98    0.14
 -20  -6  -1    1.03    0.11
 -20   6  -1    0.97    0.19
 -20   6  -1    1.04    0.13
  21  -7  -1    0.01    0.08
 -21   7   1   -0.06    0.13
  19  -7  -1   -0.02    0.07
 -19   7   1   -0.08    0.10
 -19   7   1   -0.02    0.06
 -17  -7   1   -0.02    0.04
  17  -7  -1    0.03    0.07
 -17   7   1    0.02    0.06
 -17   7   1   -0.16    0.08
  15  -7  -1    8.30    0.32
 -15  -7   1    7.71    0.28
 -15   7   1    7.29    0.31
  13  -7  -1    0.74    0.10
  13  -7  -1    0.61    0.10
 -13  -7   1    0.46    0.08
 -13   7   1    0.54    0.10
  11  -7  -1    0.10    0.07
  11  -7  -1    0.13    0.06
 -11  -7   1   -0.01    0.04
 -11  -7   1   -0.07    0.05
 -11  -7   1   -0.08    0.05
  11   7  -1   -0.01    0.05
 -11   7   1    0.09    0.06
  11   7  -1   -0.08    0.04
 -11   7   1    0.02    0.05
  -9  -7   1   11.24    0.37
   9  -7  -1   10.74    0.39
  -9  -7   1   10.86    0.37
  -9  -7   1   11.18    0.36
   9  -7  -1   11.22    0.38
  -9   7   1   11.34    0.39
  -9   7   1   11.59    0.38
   9   7  -1   10.74    0.36
   9   7  -1   11.32    0.37
  -7  -7   1   10.02    0.34
   7  -7  -1   10.00    0.36
  -7  -7   1   10.35    0.35
   7  -7  -1   10.37    0.36
  -7  -7   1    9.67    0.35
   7   7  -1   10.49    0.35
  -7   7   1   10.61    0.36
  -7   7   1   10.42    0.36
   7   7  -1   10.25    0.34
  -5  -7   1    3.35    0.17
  -5  -7   1    4.18    0.18
  -5  -7   1    3.59    0.18
   5  -7  -1    3.84    0.19
   5  -7  -1    4.17    0.19
  -5   7   1    3.99    0.19
  -5   7   1    4.07    0.19
   5   7  -1    3.71    0.18
   5   7  -1    4.10    0.18
  -3  -7   1    0.06    0.05
   3  -7  -1    0.09    0.06
   3  -7  -1    0.04    0.05
  -3  -7   1    0.07    0.05
  -3  -7   1    0.26    0.06
  -3   7   1    0.07    0.06
   3   7  -1    0.05    0.05
   3   7  -1    0.02    0.05
  -1  -7   1    5.65    0.23
   1  -7  -1    5.52    0.23
  -1  -7   1    5.92    0.23
   1  -7  -1    5.26    0.23
   1   7  -1    5.84    0.23
  -1   7   1    5.56    0.23
   1  -7   1    2.95    0.16
  -1  -7  -1    2.94    0.16
  -1  -7  -1    3.01    0.16
   1  -7   1    3.19    0.17
   1   7   1    2.91    0.16
  -1   7  -1    3.28    0.16
  -3  -7  -1   47.36    1.35
   3  -7   1   49.81    1.36
  -3  -7  -1   50.15    1.36
   3  -7   1   49.14    1.36
  -3   7  -1   49.32    1.36
   3   7   1   48.26    1.35
  -5  -7  -1    4.62    0.21
  -5  -7  -1    4.76    0.21
   5  -7   1    4.51    0.21
   5  -7   1    4.36    0.21
  -5  -7  -1    5.00    0.21
   5   7   1    4.72    0.21
  -5   7  -1    4.26    0.21
  -7  -7  -1    6.71    0.26
  -7  -7  -1    6.61    0.26
   7  -7   1    6.42    0.27
   7  -7   1    6.28    0.26
  -7  -7  -1    6.43    0.26
   7   7   1    7.01    0.27
   7   7   1    6.81    0.26
  -7   7  -1    6.62    0.27
  -9  -7  -1   13.80    0.46
  -9  -7  -1   14.33    0.47
   9  -7   1   14.43    0.48
   9  -7   1   13.73    0.47
  -9  -7  -1   13.85    0.46
   9   7   1   14.42    0.47
  -9   7  -1   14.81    0.49
   9   7   1   14.09    0.46
 -11  -7  -1   15.33    0.51
  11  -7   1   15.31    0.51
 -11  -7  -1   15.17    0.49
 -11  -7  -1   14.79    0.50
  11  -7   1   15.70    0.52
 -11   7  -1   15.05    0.52
  11   7   1   15.54    0.50
  11   7   1   16.15    0.51
 -11   7  -1   16.37    0.55
  13  -7   1   19.49    0.63
  13  -7   1   20.40    0.65
 -13  -7  -1   19.35    0.62
 -13   7  -1   19.82    0.64
 -15  -7  -1    1.47    0.14
  15  -7   1    1.53    0.16
 -15   7  -1    1.38    0.15
 -15   7  -1    1.51    0.18
  17  -7   1    1.37    0.16
 -17  -7  -1    1.37    0.13
 -17   7  -1    1.15    0.14
 -17   7  -1    1.11    0.17
  19  -7   1    0.13    0.09
 -19  -7  -1   -0.02    0.06
 -19   7  -1    0.00    0.07
 -19   7  -1    0.00    0.11
  20  -8  -1    0.07    0.08
 -20   8   1    0.09    0.13
 -20   8   1    0.09    0.07
 -18  -8   1    2.24    0.14
  18  -8  -1    2.42    0.19
 -18   8   1    2.47    0.26
 -18   8   1    2.52    0.18
  16  -8  -1    0.24    0.09
 -16  -8   1    0.05    0.06
 -16   8   1    0.25    0.09
  14  -8  -1    4.97    0.26
 -14  -8   1    5.95    0.24
 -14   8   1    5.44    0.26
  12  -8  -1    0.14    0.07
 -12  -8   1    0.06    0.07
  12  -8  -1    0.14    0.08
 -12   8   1    0.18    0.08
  10  -8  -1    0.77    0.11
 -10  -8   1    0.67    0.09
 -10  -8   1    0.70    0.09
  10  -8  -1    0.68    0.10
 -10  -8   1    0.77    0.10
 -10   8   1    0.76    0.10
  10   8  -1    0.85    0.10
  10   8  -1    0.93    0.10
 -10   8   1    0.75    0.11
   8  -8  -1    0.27    0.08
   8  -8  -1    0.27    0.08
  -8  -8   1    0.17    0.06
  -8  -8   1    0.22    0.06
  -8  -8   1    0.30    0.07
  -8   8   1    0.24    0.07
   8   8  -1    0.18    0.06
   8   8  -1    0.28    0.07
  -6  -8   1    4.61    0.21
   6  -8  -1    4.17    0.21
  -6  -8   1    4.25    0.20
   6  -8  -1    4.30    0.21
  -6  -8   1    4.65    0.21
   6   8  -1    4.43    0.20
  -6   8   1    4.50    0.22
   6   8  -1    4.54    0.20
  -4  -8   1    3.99    0.20
  -4  -8   1    4.08    0.19
   4  -8  -1    4.10    0.20
  -4  -8   1    4.05    0.20
   4  -8  -1    3.85    0.20
  -4   8   1    4.13    0.21
   4   8  -1    4.02    0.19
  -2  -8   1    1.61    0.13
   2  -8  -1    1.55    0.13
   2  -8  -1    1.90    0.14
  -2  -8   1    1.84    0.14
   2   8  -1    1.98    0.14
  -2   8   1    1.77    0.14
   0  -8   1    1.24    0.12
   0  -8  -1    1.41    0.13
   0  -8  -1    1.37    0.12
   0  -8   1    1.01    0.11
   0   8  -1    1.08    0.11
   0   8   1    1.41    0.13
  -2  -8  -1    0.15    0.07
   2  -8   1    0.19    0.07
  -2  -8  -1    0.11    0.06
   2  -8   1    0.20    0.07
   2   8   1    0.20    0.07
  -2   8  -1    0.14    0.06
   4  -8   1    0.54    0.09
  -4  -8  -1    0.57    0.09
  -4  -8  -1    0.55    0.09
   4  -8   1    0.55    0.09
   4   8   1    0.66    0.10
  -4   8  -1    0.46    0.09
   6  -8   1    1.38    0.13
  -6  -8  -1    1.35    0.13
   6  -8   1    1.41    0.14
  -6  -8  -1    1.35    0.13
  -6   8  -1    1.09    0.12
   6   8   1    1.24    0.12
  -8  -8  -1   10.21    0.36
  -8  -8  -1   10.00    0.37
  -8  -8  -1    9.62    0.36
   8  -8   1   10.05    0.37
   8  -8   1   10.18    0.38
   8   8   1    9.78    0.36
  -8   8  -1   10.16    0.38
  10  -8   1   13.63    0.48
 -10  -8  -1   13.89    0.46
 -10  -8  -1   13.82    0.46
 -10  -8  -1   12.98    0.46
  10  -8   1   12.50    0.46
  10   8   1   13.84    0.46
 -10   8  -1   13.35    0.48
  12  -8   1    1.97    0.18
  12  -8   1    1.71    0.16
 -12  -8  -1    1.59    0.15
 -12  -8  -1    1.96    0.15
  12   8   1    1.99    0.15
 -12   8  -1    2.17    0.17
  14  -8   1    0.82    0.13
 -14  -8  -1    0.67    0.11
 -14   8  -1    0.88    0.13
 -16  -8  -1    0.09    0.07
  16  -8   1   -0.09    0.08
 -16   8  -1    0.03    0.10
 -16   8  -1    0.04    0.08
 -18  -8  -1    0.53    0.11
  18  -8   1    0.38    0.11
 -18   8  -1    0.52    0.12
 -18   8  -1    0.65    0.15
 -20   8  -1   -0.06    0.11
  19  -9  -1    0.01    0.09
 -19   9   1   -0.21    0.11
 -19   9   1    0.10    0.08
  17  -9  -1    0.87    0.13
 -17  -9   1    0.65    0.09
 -17   9   1    0.69    0.12
  15  -9  -1    0.08    0.08
 -15  -9   1    0.11    0.06
 -15   9   1    0.01    0.08
  13  -9  -1    0.00    0.07
 -13  -9   1    0.06    0.06
 -13   9   1    0.01    0.07
  11  -9  -1    0.10    0.08
 -11  -9   1    0.08    0.07
  11  -9  -1    0.12    0.07
 -11  -9   1    0.06    0.07
 -11   9   1    0.08    0.08
  11   9  -1    0.12    0.06
   9  -9  -1    0.36    0.09
  -9  -9   1    0.32    0.08
  -9  -9   1    0.25    0.08
   9  -9  -1    0.31    0.09
   9   9  -1    0.32    0.08
  -9   9   1    0.14    0.08
   7  -9  -1    1.05    0.12
   7  -9  -1    0.91    0.12
  -7  -9   1    0.83    0.10
  -7  -9   1    1.00    0.11
  -7  -9   1    0.75    0.11
  -7   9   1    0.71    0.11
   7   9  -1    0.69    0.09
   5  -9  -1    3.15    0.19
   5  -9  -1    2.89    0.18
  -5  -9   1    2.78    0.18
  -5  -9   1    2.81    0.17
   5   9  -1    2.82    0.17
  -5   9   1    2.66    0.18
   3  -9  -1    4.12    0.22
   3  -9  -1    4.46    0.22
  -3  -9   1    4.29    0.22
  -3  -9   1    4.66    0.22
  -3   9   1    4.51    0.23
   3   9  -1    4.50    0.22
  -1  -9   1   -0.01    0.06
   1  -9  -1    0.05    0.06
  -1  -9   1    0.03    0.06
   1  -9  -1    0.07    0.06
  -1   9   1    0.02    0.06
   1   9  -1   -0.08    0.06
   1  -9   1    7.87    0.32
  -1  -9  -1    7.86    0.32
   1  -9   1    7.66    0.32
  -1  -9  -1    8.53    0.33
  -1   9  -1    8.17    0.33
   1   9   1    8.43    0.33
  -3  -9  -1    1.11    0.13
   3  -9   1    0.99    0.12
   3  -9   1    1.01    0.12
  -3  -9  -1    1.04    0.12
   3   9   1    1.21    0.13
  -3   9  -1    0.96    0.12
  -5  -9  -1    0.29    0.08
  -5  -9  -1    0.32    0.09
   5  -9   1    0.38    0.09
   5  -9   1    0.39    0.09
  -5   9  -1    0.27    0.08
   5   9   1    0.27    0.08
   7  -9   1    0.96    0.12
   7  -9   1    1.08    0.13
  -7  -9  -1    1.14    0.13
  -7  -9  -1    1.07    0.13
  -7   9  -1    1.09    0.13
   7   9   1    1.20    0.13
  -9  -9  -1    1.07    0.12
  -9  -9  -1    1.09    0.13
   9  -9   1    1.28    0.15
   9  -9   1    1.09    0.13
  -9   9  -1    1.31    0.15
   9   9   1    1.34    0.14
  11  -9   1    3.56    0.23
 -11  -9  -1    3.05    0.19
  11  -9   1    3.25    0.21
 -11  -9  -1    3.47    0.21
 -11   9  -1    3.51    0.22
  11   9   1    3.35    0.20
  13  -9   1    0.28    0.10
 -13  -9  -1    0.27    0.09
 -13   9  -1    0.50    0.11
  15  -9   1    0.13    0.09
 -15  -9  -1   -0.06    0.06
 -15   9  -1    0.11    0.09
  17  -9   1    0.04    0.09
 -17  -9  -1    0.12    0.08
 -17   9  -1   -0.09    0.10
 -17   9  -1    0.14    0.09
  19  -9   1    1.47    0.18
 -19  -9  -1    1.17    0.14
 -19   9  -1    1.03    0.15
 -19   9  -1    1.42    0.22
 -18 -10   1    0.76    0.10
  18 -10  -1    0.76    0.14
 -18  10   1    0.85    0.14
  16 -10  -1    0.17    0.10
 -16 -10   1    0.19    0.08
 -16  10   1    0.23    0.10
  14 -10  -1   -0.08    0.07
 -14 -10   1   -0.03    0.06
 -14  10   1   -0.06    0.07
 -12 -10   1    0.76    0.11
  12 -10  -1    0.78    0.13
 -12  10   1    0.75    0.13
  10 -10  -1    2.59    0.20
 -10 -10   1    2.75    0.18
  10 -10  -1    2.64    0.21
 -10 -10   1    2.75    0.17
  10  10  -1    2.81    0.18
 -10  10   1    2.67    0.20
  -8 -10   1    5.91    0.28
   8 -10  -1    6.13    0.29
   8 -10  -1    6.30    0.29
  -8 -10   1    5.94    0.27
  -8  10   1    6.48    0.30
   8  10  -1    6.04    0.27
  -6 -10   1    2.37    0.17
  -6 -10   1    2.01    0.15
   6 -10  -1    2.63    0.19
   6 -10  -1    2.19    0.17
  -6  10   1    1.84    0.17
   6  10  -1    2.01    0.15
   4 -10  -1    0.56    0.10
   4 -10  -1    0.46    0.11
  -4 -10   1    0.47    0.10
  -4 -10   1    0.42    0.09
   4  10  -1    0.38    0.09
  -4  10   1    0.43    0.10
   2 -10  -1    4.32    0.23
  -2 -10   1    4.42    0.23
   2 -10  -1    3.93    0.23
  -2 -10   1    4.21    0.23
  -2  10   1    4.35    0.24
   2  10  -1    4.13    0.22
   0 -10   1   14.79    0.50
   0 -10  -1   14.19    0.50
   0 -10   1   13.72    0.49
   0 -10  -1   13.86    0.49
   0  10  -1   13.06    0.48
   0  10   1   14.08    0.50
   2 -10   1    1.75    0.17
   2 -10   1    1.63    0.16
  -2 -10  -1    1.98    0.16
  -2 -10  -1    1.63    0.16
  -2  10  -1    2.06    0.17
   2  10   1    2.08    0.18
   4 -10   1    0.92    0.13
   4 -10   1    0.74    0.12
  -4 -10  -1    0.96    0.12
  -4 -10  -1    0.83    0.12
  -4  10  -1    0.82    0.12
   4  10   1    0.67    0.11
  -6 -10  -1    0.30    0.09
   6 -10   1    0.21    0.09
   6 -10   1    0.36    0.09
  -6 -10  -1    0.23    0.08
   6  10   1    0.19    0.08
  -6  10  -1    0.23    0.09
  -8 -10  -1    4.88    0.24
   8 -10   1    4.64    0.25
   8 -10   1    4.41    0.25
  -8 -10  -1    4.71    0.25
  -8  10  -1    3.94    0.24
   8  10   1    4.43    0.23
 -10 -10  -1    1.74    0.17
 -10 -10  -1    1.64    0.16
  10 -10   1    1.81    0.18
  10 -10   1    1.56    0.18
 -10  10  -1    1.90    0.19
  10  10   1    1.69    0.16
 -12 -10  -1    0.00    0.08
  12 -10   1    0.07    0.08
  12 -10   1   -0.02    0.08
 -12  10  -1   -0.03    0.07
 -14 -10  -1    2.67    0.20
  14 -10   1    2.52    0.22
 -14  10  -1    2.18    0.21
 -16 -10  -1    0.72    0.12
  16 -10   1    0.61    0.14
 -16  10  -1    0.59    0.13
  18 -10   1    3.18    0.26
 -18 -10  -1    3.30    0.22
 -18  10  -1    3.51    0.26
 -18  10  -1    3.27    0.31
 -17 -11   1    7.88    0.33
  17 -11  -1    7.81    0.38
 -17  11   1    7.94    0.38
 -15 -11   1    0.10    0.08
  15 -11  -1    0.17    0.11
 -15  11   1    0.21    0.11
 -13 -11   1    0.85    0.13
  13 -11  -1    1.00    0.16
 -13  11   1    1.22    0.16
 -11 -11   1    0.60    0.11
  11 -11  -1    0.81    0.13
  11 -11  -1    0.62    0.14
 -11  11   1    0.70    0.13
  -9 -11   1    8.61    0.37
   9 -11  -1    9.21    0.39
  -9 -11   1    9.95    0.38
   9 -11  -1    9.57    0.41
  -9  11   1    9.49    0.40
   9  11  -1    9.07    0.37
  -7 -11   1   10.30    0.40
   7 -11  -1   11.45    0.43
   7 -11  -1    9.63    0.42
  -7 -11   1   10.61    0.42
  -7  11   1   11.26    0.43
   7  11  -1    9.97    0.40
   5 -11  -1    1.17    0.15
  -5 -11   1    1.22    0.15
  -5 -11   1    1.04    0.14
   5 -11  -1    0.93    0.14
   5  11  -1    1.10    0.13
  -5  11   1    0.89    0.14
   3 -11  -1    4.92    0.27
  -3 -11   1    5.44    0.27
   3 -11  -1    4.97    0.27
  -3 -11   1    5.00    0.26
  -3  11   1    4.95    0.27
   3  11  -1    4.77    0.26
   1 -11  -1    4.16    0.26
  -1 -11   1    4.30    0.27
  -1 -11   1    4.41    0.25
   1 -11  -1    4.24    0.27
   1  11  -1    4.53    0.26
  -1  11   1    3.95    0.27
   1 -11   1   64.86    1.83
  -1 -11  -1   65.50    1.83
   1 -11   1   63.74    1.82
  -1 -11  -1   66.82    1.82
  -1  11  -1   59.59    1.81
   1  11   1   68.04    1.83
  -3 -11  -1    2.88    0.21
   3 -11   1    2.84    0.21
   3 -11   1    2.67    0.21
  -3 -11  -1    2.57    0.20
  -3  11  -1    2.41    0.20
   3  11   1    3.01    0.21
   5 -11   1    0.88    0.14
  -5 -11  -1    1.09    0.14
   5 -11   1    1.13    0.15
  -5 -11  -1    0.98    0.14
  -5  11  -1    1.05    0.15
   5  11   1    1.09    0.14
  -7 -11  -1    0.41    0.11
   7 -11   1    0.33    0.11
  -7 -11  -1    0.32    0.10
   7 -11   1    0.23    0.10
   7  11   1    0.29    0.10
  -7  11  -1    0.35    0.11
  -9 -11  -1    7.32    0.35
  -9 -11  -1    7.16    0.33
   9 -11   1    7.87    0.37
   9 -11   1    7.56    0.35
  -9  11  -1    6.92    0.35
   9  11   1    7.80    0.34
  11 -11   1    1.56    0.18
 -11 -11  -1    1.22    0.16
  11 -11   1    1.29    0.17
 -11  11  -1    1.53    0.18
 -13 -11  -1    0.24    0.10
  13 -11   1    0.03    0.09
 -13  11  -1    0.21    0.10
 -15 -11  -1    0.67    0.13
  15 -11   1    0.68    0.15
 -15  11  -1    0.89    0.16
  17 -11   1    0.51    0.15
 -17 -11  -1    0.76    0.13
 -17  11  -1    0.65    0.15
 -16 -12   1    0.10    0.09
  16 -12  -1    0.21    0.12
 -16  12   1    0.21    0.12
 -14 -12   1    0.22    0.10
  14 -12  -1    0.29    0.12
 -14  12   1    0.33    0.12
  12 -12  -1    0.01    0.10
 -12 -12   1    0.09    0.08
 -12  12   1   -0.05    0.09
  10 -12  -1    0.04    0.09
  10 -12  -1   -0.03    0.09
 -10 -12   1    0.21    0.10
 -10  12   1   -0.02    0.09
  -8 -12   1    0.38    0.11
   8 -12  -1    0.35    0.12
   8 -12  -1    0.22    0.11
  -8 -12   1    0.44    0.11
   8  12  -1    0.27    0.10
  -8  12   1    0.41    0.12
   6 -12  -1    4.75    0.28
  -6 -12   1    4.29    0.25
   6 -12  -1    3.84    0.26
  -6 -12   1    4.31    0.25
   6  12  -1    3.85    0.24
  -6  12   1    4.26    0.28
  -4 -12   1    1.62    0.18
   4 -12  -1    1.64    0.18
  -4 -12   1    1.55    0.17
   4 -12  -1    1.47    0.18
  -4  12   1    1.66    0.19
   4  12  -1    1.62    0.17
   2 -12  -1   10.40    0.44
  -2 -12   1   10.91    0.43
  -2 -12   1    9.69    0.42
   2 -12  -1   10.37    0.44
  -2  12   1   10.09    0.43
   2  12  -1   10.40    0.43
   0 -12  -1    1.77    0.20
   0 -12   1    1.92    0.22
   0 -12  -1    1.88    0.21
   0 -12   1    1.41    0.19
   0  12  -1    1.47    0.20
   0  12   1    1.74    0.20
  -2 -12  -1    2.36    0.22
   2 -12   1    2.26    0.22
   2 -12   1    2.46    0.23
  -2 -12  -1    2.02    0.21
  -2  12  -1    2.59    0.23
   2  12   1    2.27    0.22
  -4 -12  -1    1.23    0.16
   4 -12   1    1.12    0.16
  -4 -12  -1    1.36    0.17
   4 -12   1    0.98    0.15
   4  12   1    1.06    0.15
  -4  12  -1    1.11    0.16
   6 -12   1    1.92    0.20
  -6 -12  -1    1.87    0.19
  -6 -12  -1    1.88    0.19
   6 -12   1    2.23    0.22
  -6  12  -1    1.96    0.20
   6  12   1    1.87    0.19
   8 -12   1    0.41    0.12
  -8 -12  -1    0.50    0.12
  -8 -12  -1    0.33    0.12
   8 -12   1    0.47    0.13
   8  12   1    0.63    0.13
  -8  12  -1    0.50    0.13
 -10 -12  -1    0.00    0.09
  10 -12   1   -0.06    0.09
  10 -12   1   -0.12    0.10
 -10  12  -1    0.02    0.10
 -12 -12  -1    0.06    0.09
  12 -12   1    0.04    0.11
 -12  12  -1   -0.07    0.09
  14 -12   1   -0.05    0.10
 -14 -12  -1    0.05    0.09
 -14  12  -1   -0.06    0.09
 -16 -12  -1    0.64    0.14
  16 -12   1    0.59    0.16
 -16  12  -1    0.68    0.16
  15 -13  -1    0.18    0.13
 -15 -13   1   -0.07    0.08
 -15  13   1    0.04    0.12
  13 -13  -1    0.04    0.11
 -13 -13   1   -0.07    0.08
 -13  13   1   -0.04    0.11
  11 -13  -1    0.14    0.11
 -11 -13   1    0.24    0.11
 -11  13   1    0.10    0.12
  -9 -13   1    0.60    0.13
   9 -13  -1    0.55    0.14
   9 -13  -1    0.44    0.13
  -9  13   1    0.46    0.14
  -7 -13   1    2.03    0.20
  -7 -13   1    1.75    0.20
   7 -13  -1    1.71    0.20
   7 -13  -1    1.85    0.21
  -7  13   1    1.76    0.21
   7  13  -1    1.73    0.19
  -5 -13   1    0.02    0.09
   5 -13  -1    0.14    0.10
  -5 -13   1    0.08    0.09
   5 -13  -1    0.17    0.11
   5  13  -1   -0.01    0.09
  -5  13   1    0.10    0.10
   3 -13  -1    2.09    0.22
  -3 -13   1    2.12    0.21
   3 -13  -1    2.81    0.25
  -3 -13   1    2.24    0.21
   3  13  -1    2.50    0.22
  -3  13   1    2.12    0.22
  -1 -13   1    0.00    0.10
   1 -13  -1    0.00    0.10
  -1 -13   1    0.13    0.10
   1 -13  -1    0.16    0.11
  -1  13   1   -0.10    0.10
   1  13  -1    0.27    0.11
  -1 -13  -1    0.95    0.16
   1 -13   1    0.62    0.15
  -1 -13  -1    1.04    0.17
   1 -13   1    1.14    0.16
   1  13   1    0.74    0.15
  -1  13  -1    1.02    0.16
  -3 -13  -1    0.13    0.10
   3 -13   1   -0.11    0.09
  -3 -13  -1    0.05    0.10
   3 -13   1   -0.07    0.09
   3  13   1   -0.03    0.09
  -3  13  -1   -0.22    0.08
  -5 -13  -1    7.21    0.37
  -5 -13  -1    7.34    0.36
   5 -13   1    7.25    0.37
   5 -13   1    7.60    0.38
  -5  13  -1    7.37    0.37
   5  13   1    7.48    0.36
   7 -13   1    0.67    0.14
  -7 -13  -1    0.87    0.15
   7 -13   1    0.80    0.16
  -7 -13  -1    0.75    0.15
   7  13   1    0.72    0.14
  -7  13  -1    0.55    0.15
   9 -13   1    1.56    0.20
   9 -13   1    1.26    0.18
  -9 -13  -1    1.37    0.19
  -9  13  -1    1.31    0.19
  11 -13   1   -0.08    0.10
 -11 -13  -1   -0.02    0.10
  11 -13   1    0.17    0.11
 -11  13  -1   -0.18    0.09
  13 -13   1   -0.12    0.10
 -13 -13  -1    0.05    0.10
 -13  13  -1   -0.03    0.11
 -12 -14   1    0.03    0.09
  12 -14  -1    0.01    0.11
 -12  14   1   -0.02    0.11
  10 -14  -1   -0.12    0.11
 -10 -14   1    0.09    0.10
 -10  14   1   -0.22    0.10
   8 -14  -1    0.08    0.11
  -8 -14   1    0.01    0.09
   8 -14  -1   -0.03    0.11
  -8  14   1   -0.02    0.10
   6 -14  -1    0.24    0.12
  -6 -14   1    0.23    0.12
  -6 -14   1    0.28    0.11
   6 -14  -1    0.04    0.12
   6  14  -1    0.07    0.10
  -6  14   1    0.26    0.13
  -4 -14   1   -0.03    0.10
  -4 -14   1    0.04    0.10
   4 -14  -1   -0.02    0.11
   4 -14  -1    0.09    0.12
  -4  14   1    0.13    0.12
   4  14  -1    0.10    0.10
   2 -14  -1    0.84    0.16
  -2 -14   1    1.14    0.17
  -2 -14   1    0.82    0.16
   2 -14  -1    0.89    0.17
  -2  14   1    0.77    0.16
   2  14  -1    1.04    0.16
   0 -14  -1    0.01    0.11
   0 -14   1    0.05    0.11
   0 -14   1    0.21    0.12
   0 -14  -1    0.08    0.11
   0  14  -1    0.09    0.11
   0  14   1    0.03    0.11
  -2 -14  -1    1.70    0.20
  -2 -14  -1    1.40    0.19
   2 -14   1    1.40    0.18
   2 -14   1    1.34    0.19
   2  14   1    1.40    0.19
  -2  14  -1    1.58    0.20
   4 -14   1    0.06    0.10
  -4 -14  -1    0.12    0.11
   4 -14   1    0.03    0.11
  -4 -14  -1    0.19    0.11
  -4  14  -1   -0.01    0.11
   4  14   1   -0.11    0.09
   6 -14   1    1.48    0.19
  -6 -14  -1    2.08    0.23
   6 -14   1    1.61    0.21
  -6 -14  -1    1.50    0.20
   6  14   1    1.30    0.18
  -6  14  -1    1.55    0.21
  -8 -14  -1   -0.01    0.11
   8 -14   1    0.09    0.11
   8 -14   1   -0.02    0.12
  -8 -14  -1    0.19    0.11
  -8  14  -1    0.00    0.11
   8  14   1    0.07    0.11
  10 -14   1    1.64    0.21
  10 -14   1    1.86    0.23
 -10 -14  -1    1.51    0.20
 -10  14  -1    1.77    0.22
  12 -14   1   -0.03    0.11
 -12 -14  -1    0.00    0.11
 -12  14  -1   -0.10    0.11
 -11 -15   1    0.70    0.16
  11 -15  -1    0.66    0.18
 -11  15   1    0.39    0.16
  -9 -15   1    1.45    0.20
   9 -15  -1    1.49    0.22
  -9  15   1    1.87    0.23
  -7 -15   1    0.08    0.11
   7 -15  -1   -0.05    0.12
   7 -15  -1   -0.08    0.10
  -7  15   1   -0.03    0.12
   5 -15  -1    0.12    0.12
   5 -15  -1   -0.03    0.12
  -5 -15   1   -0.09    0.10
  -5 -15   1    0.04    0.10
   5  15  -1   -0.05    0.10
  -5  15   1   -0.06    0.12
   3 -15  -1    0.12    0.13
  -3 -15   1    0.16    0.12
  -3 -15   1    0.26    0.13
   3 -15  -1    0.35    0.14
  -3  15   1    0.27    0.14
   3  15  -1    0.19    0.12
   1 -15  -1   -0.11    0.10
   1 -15  -1   -0.05    0.11
  -1 -15   1    0.07    0.12
  -1 -15   1   -0.05    0.11
  -1  15   1    0.00    0.12
   1  15  -1    0.11    0.11
   1 -15   1    0.40    0.14
  -1 -15  -1    0.47    0.14
   1 -15   1    0.66    0.15
  -1 -15  -1    0.57    0.15
   1  15   1    0.64    0.16
  -1  15  -1    0.41    0.13
  -3 -15  -1    0.36    0.14
   3 -15   1    0.46    0.15
   3 -15   1    0.51    0.15
  -3 -15  -1    0.30    0.14
   3  15   1    0.33    0.13
  -3  15  -1    0.41    0.14
  -5 -15  -1    0.51    0.15
   5 -15   1    0.35    0.14
   5 -15   1    0.46    0.15
  -5 -15  -1    0.37    0.14
   5  15   1    0.21    0.13
  -5  15  -1    0.64    0.17
   7 -15   1   -0.02    0.12
  -7 -15  -1    0.17    0.13
   7 -15   1    0.25    0.13
  -7 -15  -1    0.25    0.12
  -7  15  -1    0.18    0.14
   7  15   1    0.21    0.12
   9 -15   1   -0.14    0.10
   9 -15   1    0.11    0.13
  -9 -15  -1    0.13    0.12
  -9  15  -1    0.03    0.12
 -11 -15  -1    0.39    0.15
  11 -15   1    0.31    0.15
 -11  15  -1    0.23    0.14
  -8 -16   1    0.65    0.16
   8 -16  -1    0.55    0.17
   8 -16  -1    0.38    0.15
  -8  16   1    0.45    0.16
   6 -16  -1    0.00    0.12
   6 -16  -1   -0.08    0.13
  -6 -16   1    0.12    0.13
  -6  16   1    0.15    0.14
   4 -16  -1   -0.01    0.13
  -4 -16   1    0.30    0.15
   4 -16  -1    0.25    0.14
  -4 -16   1    0.24    0.14
  -4  16   1    0.16    0.16
   4  16  -1    0.25    0.13
   2 -16  -1    0.12    0.13
   2 -16  -1    0.20    0.13
  -2 -16   1    0.04    0.12
  -2 -16   1   -0.09    0.11
   2  16  -1   -0.08    0.11
  -2  16   1    0.20    0.15
   0 -16  -1    0.15    0.13
   0 -16   1    0.15    0.13
   0 -16   1    0.18    0.13
   0 -16  -1    0.29    0.14
   0  16  -1    0.22    0.14
   0  16   1    0.26    0.13
  -2 -16  -1   -0.15    0.12
   2 -16   1    0.09    0.14
   2 -16   1    0.05    0.12
  -2 -16  -1    0.14    0.13
   2  16   1    0.00    0.14
  -2  16  -1   -0.10    0.12
   4 -16   1    0.14    0.13
  -4 -16  -1    0.37    0.14
  -4 -16  -1    0.18    0.14
   4 -16   1    0.04    0.13
  -4  16  -1   -0.13    0.13
   4  16   1    0.17    0.13
   6 -16   1    0.15    0.14
  -6 -16  -1    0.19    0.13
  -6 -16  -1    0.20    0.15
   6 -16   1   -0.05    0.13
  -6  16  -1   -0.16    0.13
   6  16   1   -0.06    0.12
   8 -16   1   -0.03    0.11
  -8 -16  -1   -0.04    0.12
   8 -16   1    0.00    0.15
  -8  16  -1   -0.16    0.12
  -5  17   1    0.04    0.16
   3 -17  -1    0.04    0.13
  -3 -17   1   -0.13    0.13
  -3 -17   1    0.16    0.16
   3 -17  -1   -0.03    0.14
  -3  17   1    0.03    0.15
   3  17  -1   -0.05    0.14
   1 -17  -1    0.06    0.13
   1 -17  -1    0.00    0.13
  -1 -17   1   -0.04    0.13
  -1 -17   1   -0.01    0.14
  -1  17   1   -0.18    0.13
   1  17  -1   -0.10    0.12
   1 -17   1    0.09    0.13
   1 -17   1    0.00    0.13
  -1 -17  -1   -0.13    0.12
  -1 -17  -1   -0.31    0.11
   1  17   1    0.03    0.15
  -1  17  -1    0.01    0.13
  -3 -17  -1    0.11    0.15
   3 -17   1    0.27    0.15
  -3 -17  -1    0.05    0.14
   3 -17   1    0.18    0.14
   3  17   1    0.12    0.15
  -3  17  -1    0.14    0.15
 -22   0   2    1.27    0.21
 -20   0   2    0.58    0.15
 -18   0   2    0.29    0.11
 -16   0   2   10.52    0.45
 -14   0   2    4.63    0.25
 -12   0   2    2.23    0.16
 -10   0   2   17.02    0.56
   8   0  -2   45.90    1.21
  -8   0   2   47.76    1.34
   6   0  -2  158.35    4.06
  -6   0   2  158.72    4.28
   6   0  -2  164.83    4.06
   6   0  -2  155.90    4.08
  -6   0   2  151.02    4.06
  -4   0   2    7.95    0.23
  -4   0   2    7.85    0.23
   4   0  -2    8.21    0.23
   4   0  -2    7.77    0.23
   4   0  -2    8.08    0.23
  -4   0   2    8.16    0.23
   2   0  -2  255.64    6.77
  -2   0   2  258.69    6.79
  -2   0   2  252.83    6.75
  -2   0   2  268.01    6.82
   2   0  -2  262.83    6.83
   2   0  -2  270.30    6.79
   0   0   2  199.61    5.05
   0   0  -2  205.93    5.05
   0   0  -2  190.81    5.05
   0   0   2  192.52    5.05
   0   0   2  196.71    5.06
   0   0  -2  188.01    5.06
   2   0   2  987.71   25.08
  -2   0  -2  936.84   25.01
  -2   0  -2  960.47   25.01
  -2   0  -2  961.68   25.17
   2   0   2 1000.00   25.15
  -4   0  -2    9.52    0.31
   4   0   2   10.64    0.31
  -4   0  -2   10.51    0.31
  -4   0  -2    9.49    0.31
   4   0   2    9.32    0.31
   4   0   2    9.57    0.30
   6   0   2    8.23    0.27
   6   0   2    8.39    0.27
  -6   0  -2    7.96    0.27
  -6   0  -2    8.51    0.27
  -6   0  -2    7.74    0.27
  -6   0  -2    8.28    0.27
  -8   0  -2    2.26    0.13
  -8   0  -2    2.46    0.12
  -8   0  -2    2.39    0.13
   8   0   2    2.53    0.13
  -8   0  -2    2.41    0.12
   8   0   2    2.34    0.12
  10   0   2   11.45    0.36
 -10   0  -2   10.14    0.38
  10   0   2   10.95    0.36
 -10   0  -2   10.81    0.36
 -10   0  -2   11.01    0.35
 -12   0  -2    1.38    0.11
  12   0   2    1.32    0.10
 -12   0  -2    1.35    0.12
 -12   0  -2    1.25    0.14
  12   0   2    1.34    0.10
 -14   0  -2   -0.02    0.05
  14   0   2   -0.01    0.04
 -14   0  -2   -0.26    0.06
 -16   0  -2   -0.08    0.05
 -16   0  -2   -0.01    0.09
 -18   0  -2    1.27    0.13
 -20   0  -2    1.38    0.13
 -21  -1   2    0.18    0.13
 -21   1   2   -0.02    0.08
 -19  -1   2    4.70    0.31
 -19   1   2    4.36    0.28
 -17  -1   2    0.93    0.15
 -17   1   2    0.83    0.15
 -15  -1   2    0.55    0.12
 -15   1   2    0.36    0.10
 -13  -1   2    0.40    0.09
  13  -1  -2    0.38    0.03
  13  -1  -2    0.35    0.03
 -13   1   2    0.46    0.10
  11  -1  -2    7.26    0.21
 -11  -1   2    8.27    0.32
 -11   1   2    7.55    0.31
  -9  -1   2   97.68    2.71
   9  -1  -2   95.81    2.52
   9  -1  -2   96.00    2.50
  -9   1   2  100.78    2.51
  -9   1   2   97.51    2.51
  -9   1   2   97.34    2.71
   7  -1  -2   11.30    0.32
   7  -1  -2   11.31    0.32
  -7  -1   2   11.72    0.31
  -7  -1   2   11.46    0.38
   7  -1  -2   12.01    0.32
  -7  -1   2   11.23    0.31
  -7   1   2   11.51    0.32
   7   1  -2   11.72    0.31
   7   1  -2   12.08    0.31
  -5  -1   2   16.85    0.49
   5  -1  -2   16.16    0.44
   5  -1  -2   16.48    0.44
   5  -1  -2   15.77    0.45
  -5  -1   2   15.96    0.44
  -5  -1   2   16.38    0.44
   5   1  -2   16.09    0.44
   5   1  -2   16.80    0.44
  -5   1   2   16.67    0.44
  -5   1   2   16.45    0.45
   5   1  -2   15.10    0.44
  -5   1   2   16.19    0.44
  -3  -1   2  220.44    5.59
   3  -1  -2  219.73    5.61
  -3  -1   2  218.10    5.84
  -3  -1   2  210.79    5.60
   3  -1  -2  216.37    5.56
   3  -1  -2  225.87    5.58
  -3  -1   2  205.25    5.57
  -3   1   2  217.44    5.58
  -3   1   2  209.65    5.60
  -3   1   2  222.58    5.59
   3   1  -2  212.33    5.64
   3   1  -2  212.19    5.55
  -1  -1   2  590.98   15.39
   1  -1  -2  602.94   15.40
   1  -1  -2  560.94   15.37
  -1  -1   2  586.78   15.95
   1  -1  -2  591.47   15.41
  -1  -1   2  597.92   15.40
  -1  -1   2  602.85   15.43
   1   1  -2  607.44   15.42
   1   1  -2  600.61   15.40
  -1   1   2  602.19   15.41
  -1   1   2  589.86   15.40
   1   1  -2  591.05   15.44
  -1   1   2  590.59   15.44
  -1  -1  -2  741.33   19.10
   1  -1   2  703.39   19.06
  -1  -1  -2  746.39   19.05
   1  -1   2  748.91   19.11
   1  -1   2  722.34   19.07
  -1  -1  -2  755.09   19.19
  -1   1  -2  725.95   19.12
  -1   1  -2  715.24   19.08
   1   1   2  734.16   19.10
   1   1   2  754.70   19.16
  -1   1  -2  762.01   19.10
   1   1   2  731.90   19.08
  -3  -1  -2    9.08    0.28
  -3  -1  -2    9.03    0.29
  -3  -1  -2    8.79    0.28
   3  -1   2    8.92    0.28
   3  -1   2    8.69    0.28
   3  -1   2    9.75    0.29
  -3   1  -2    9.23    0.29
  -3   1  -2    8.78    0.28
  -3   1  -2    9.03    0.27
   3   1   2    9.08    0.29
   3   1   2    8.90    0.28
   3   1   2    9.30    0.28
  -3   1  -2    9.15    0.29
  -5  -1  -2   13.08    0.37
  -5  -1  -2   12.17    0.37
  -5  -1  -2   11.73    0.37
   5  -1   2   11.31    0.37
   5  -1   2   12.76    0.37
   5  -1   2   11.77    0.37
  -5   1  -2   12.21    0.37
  -5   1  -2   12.51    0.37
   5   1   2   11.88    0.37
   5   1   2   12.14    0.37
  -5   1  -2   11.17    0.37
   5   1   2   12.43    0.37
  -7  -1  -2   18.85    0.55
  -7  -1  -2   19.01    0.55
   7  -1   2   18.84    0.55
   7  -1   2   19.84    0.56
  -7  -1  -2   19.00    0.55
  -7   1  -2   18.35    0.55
   7   1   2   19.77    0.56
  -7   1  -2   18.00    0.57
  -7   1  -2   18.76    0.55
  -9  -1  -2   33.66    0.94
  -9  -1  -2   33.08    0.95
  -9  -1  -2   35.41    0.95
   9  -1   2   32.96    0.94
   9  -1   2   35.27    0.95
  -9   1  -2   34.57    1.00
  -9   1  -2   33.09    0.95
   9   1   2   34.94    0.95
  -9   1  -2   34.11    0.95
   9   1   2   32.90    0.94
 -11  -1  -2    4.98    0.20
 -11  -1  -2    4.73    0.20
  11  -1   2    5.10    0.21
  11  -1   2    5.13    0.21
 -11  -1  -2    4.93    0.20
 -11   1  -2    4.83    0.20
 -11   1  -2    4.95    0.24
  11   1   2    4.87    0.20
 -11   1  -2    4.90    0.21
  11   1   2    5.02    0.20
 -13  -1  -2    0.04    0.05
  13  -1   2    0.01    0.05
  13  -1   2   -0.05    0.05
 -13  -1  -2    0.01    0.04
 -13   1  -2   -0.05    0.05
 -13   1  -2   -0.03    0.04
 -13   1  -2   -0.08    0.06
  13   1   2   -0.01    0.04
  13   1   2   -0.01    0.04
 -15  -1  -2    5.09    0.22
 -15   1  -2    4.84    0.28
 -15   1  -2    5.02    0.22
 -17  -1  -2    8.86    0.32
 -17   1  -2    8.42    0.40
 -17   1  -2    8.70    0.33
 -19  -1  -2    1.36    0.13
 -19   1  -2    1.59    0.14
 -19   1  -2    1.64    0.20
 -21  -1  -2    0.09    0.07
 -21   1  -2    0.12    0.07
 -22   2   2   -0.03    0.12
 -20  -2   2    2.45    0.26
 -20   2   2    2.42    0.26
 -18  -2   2    0.02    0.09
 -18   2   2    0.13    0.10
  16  -2  -2    2.24    0.09
 -16  -2   2    2.41    0.20
 -16   2   2    2.68    0.21
  14  -2  -2    0.41    0.04
 -14  -2   2    0.45    0.10
 -14   2   2    0.51    0.11
 -12  -2   2    0.01    0.06
  12  -2  -2    0.03    0.01
  12  -2  -2    0.00    0.02
 -12   2   2    0.03    0.02
 -12   2   2   -0.01    0.02
 -12   2   2    0.02    0.06
  10  -2  -2    5.59    0.18
 -10  -2   2    5.70    0.25
  10  -2  -2    5.70    0.17
  10  -2  -2    6.01    0.17
 -10   2   2    5.78    0.18
 -10   2   2    5.52    0.18
   8  -2  -2    0.00    0.02
  -8  -2   2    0.14    0.02
  -8  -2   2    0.12    0.05
  -8  -2   2    0.04    0.02
   8  -2  -2    0.02    0.02
   8  -2  -2    0.04    0.02
  -8   2   2    0.00    0.01
   8   2  -2    0.04    0.01
  -8   2   2    0.00    0.02
   8   2  -2    0.02    0.01
  -6  -2   2    3.32    0.11
  -6  -2   2    3.19    0.11
   6  -2  -2    3.00    0.12
   6  -2  -2    3.17    0.12
   6  -2  -2    3.32    0.12
  -6  -2   2    3.24    0.15
  -6  -2   2    3.15    0.10
   6   2  -2    3.26    0.11
   6   2  -2    3.14    0.11
  -6   2   2    3.27    0.11
  -6   2   2    3.21    0.12
  -6   2   2    3.10    0.12
   4  -2  -2  120.93    3.05
   4  -2  -2  116.39    3.05
  -4  -2   2  117.64    3.05
  -4  -2   2  122.21    3.05
  -4  -2   2  115.84    3.19
   4  -2  -2  115.38    3.06
  -4  -2   2  120.07    3.05
   4   2  -2  121.70    3.05
   4   2  -2  112.26    3.04
  -4   2   2  119.11    3.05
  -4   2   2  111.86    3.05
  -4   2   2  120.28    3.06
   2  -2  -2  264.17    6.56
   2  -2  -2  252.47    6.58
  -2  -2   2  253.57    6.55
  -2  -2   2  260.77    6.57
  -2  -2   2  250.09    6.56
   2  -2  -2  248.21    6.56
  -2   2   2  264.98    6.58
  -2   2   2  249.15    6.56
   2   2  -2  247.96    6.55
   2   2  -2  252.37    6.55
  -2   2   2  258.04    6.56
   0  -2  -2   64.55    1.61
   0  -2  -2   59.08    1.61
   0  -2   2   61.07    1.61
   0  -2   2   60.99    1.61
   0  -2  -2   60.84    1.61
   0  -2   2   57.70    1.60
   0   2  -2   64.90    1.61
   0   2   2   61.40    1.61
   0   2   2   59.63    1.61
   0   2  -2   58.43    1.60
   0   2   2   60.84    1.61
  -2  -2  -2    2.11    0.11
   2  -2   2    2.49    0.11
   2  -2   2    2.30    0.11
   2  -2   2    2.28    0.11
  -2  -2  -2    2.41    0.11
  -2  -2  -2    2.36    0.11
   2   2   2    2.30    0.11
   2   2   2    2.25    0.11
  -2   2  -2    2.46    0.11
  -2   2  -2    2.28    0.11
   2   2   2    2.25    0.11
   4  -2   2   31.95    0.85
  -4  -2  -2   29.14    0.84
   4  -2   2   29.30    0.84
   4  -2   2   30.51    0.84
  -4  -2  -2   30.61    0.84
  -4  -2  -2   30.63    0.84
   4   2   2   29.52    0.84
   4   2   2   31.47    0.85
  -4   2  -2   31.34    0.86
  -4   2  -2   30.73    0.84
   4   2   2   29.32    0.84
  -4   2  -2   31.26    0.84
   6  -2   2    8.63    0.30
  -6  -2  -2    8.70    0.29
  -6  -2  -2    8.73    0.29
   6  -2   2    8.80    0.30
  -6  -2  -2    9.18    0.30
  -6   2  -2    9.58    0.30
  -6   2  -2    8.71    0.30
  -6   2  -2    8.53    0.30
   6   2   2    9.74    0.30
   6   2   2    9.54    0.30
  -8  -2  -2    0.24    0.05
  -8  -2  -2    0.28    0.06
   8  -2   2    0.32    0.06
  -8  -2  -2    0.33    0.06
   8  -2   2    0.32    0.06
   8   2   2    0.26    0.05
  -8   2  -2    0.32    0.06
   8   2   2    0.32    0.06
  -8   2  -2    0.26    0.05
  -8   2  -2    0.20    0.06
 -10  -2  -2    9.28    0.31
 -10  -2  -2    8.87    0.31
  10  -2   2    9.42    0.32
 -10  -2  -2    9.33    0.32
  10  -2   2    9.18    0.32
  10   2   2    9.52    0.32
 -10   2  -2    8.91    0.32
 -10   2  -2    9.11    0.34
 -12  -2  -2    2.83    0.14
 -12  -2  -2    2.58    0.15
  12  -2   2    2.69    0.15
 -12  -2  -2    2.95    0.15
  12  -2   2    2.62    0.15
  12   2   2    2.86    0.15
 -12   2  -2    2.40    0.15
 -12   2  -2    2.42    0.17
 -12   2  -2    2.97    0.15
  12   2   2    2.75    0.15
 -14  -2  -2   -0.05    0.05
  14  -2   2   -0.10    0.05
 -14   2  -2   -0.19    0.05
 -14   2  -2   -0.03    0.07
  14   2   2   -0.07    0.04
 -16  -2  -2    2.72    0.17
 -16   2  -2    2.62    0.21
 -16   2  -2    2.77    0.17
 -18  -2  -2    0.04    0.07
 -18   2  -2    0.11    0.10
 -18   2  -2    0.13    0.07
 -20  -2  -2    0.05    0.07
 -20   2  -2   -0.02    0.11
 -20   2  -2   -0.02    0.07
 -21   3   2   -0.14    0.11
 -19   3   2    1.46    0.20
  17  -3  -2    1.10    0.07
 -17   3   2    1.15    0.17
 -15  -3   2    0.44    0.10
  15  -3  -2    0.38    0.05
 -15   3   2    0.34    0.04
 -15   3   2    0.39    0.04
 -15   3   2    0.44    0.10
  13  -3  -2    0.30    0.05
  13  -3  -2    0.36    0.04
 -13  -3   2    0.40    0.09
 -13   3   2    0.26    0.09
 -13   3   2    0.29    0.04
 -13   3   2    0.33    0.04
 -11  -3   2    3.45    0.19
  11  -3  -2    3.13    0.12
 -11  -3   2    3.07    0.10
  11  -3  -2    3.01    0.13
 -11  -3   2    3.15    0.10
 -11   3   2    3.18    0.12
  -9  -3   2    6.31    0.19
   9  -3  -2    6.33    0.20
   9  -3  -2    6.27    0.21
  -9  -3   2    6.10    0.26
  -9  -3   2    6.30    0.19
   9   3  -2    6.30    0.19
   9   3  -2    6.71    0.19
  -9   3   2    6.41    0.21
  -9   3   2    6.43    0.21
   7  -3  -2    4.97    0.18
  -7  -3   2    4.93    0.17
   7  -3  -2    5.19    0.18
  -7  -3   2    5.48    0.16
   7  -3  -2    5.30    0.18
  -7  -3   2    5.08    0.16
  -7   3   2    5.31    0.18
  -7   3   2    5.44    0.18
   7   3  -2    5.38    0.17
  -7   3   2    5.32    0.18
   7   3  -2    5.26    0.17
   5  -3  -2   42.25    1.13
   5  -3  -2   41.79    1.13
   5  -3  -2   43.06    1.13
  -5  -3   2   43.58    1.12
  -5  -3   2   41.90    1.12
  -5  -3   2   42.09    1.12
   5   3  -2   40.43    1.12
   5   3  -2   41.41    1.12
  -5   3   2   42.43    1.13
  -5   3   2   42.71    1.13
  -5   3   2   42.09    1.13
  -3  -3   2    4.11    0.15
   3  -3  -2    4.27    0.16
   3  -3  -2    4.20    0.16
   3  -3  -2    3.88    0.15
  -3   3   2    3.93    0.15
  -3   3   2    4.05    0.15
   3   3  -2    4.02    0.15
   3   3  -2    3.86    0.15
  -3   3   2    4.25    0.15
   1  -3  -2  121.45    3.13
  -1  -3   2  119.55    3.13
   1  -3  -2  123.42    3.13
  -1  -3   2  123.22    3.12
   1  -3  -2  118.07    3.13
  -1   3   2  121.87    3.13
   1   3  -2  117.49    3.12
  -1   3   2  111.72    3.12
   1   3  -2  123.77    3.12
  -1  -3  -2    2.04    0.10
   1  -3   2    1.94    0.10
   1  -3   2    2.07    0.10
  -1  -3  -2    1.75    0.10
  -1  -3  -2    1.85    0.10
  -1   3  -2    1.85    0.10
  -1   3  -2    1.98    0.10
   1   3   2    1.89    0.10
   1   3   2    1.93    0.10
   1   3   2    1.84    0.10
  -3  -3  -2   18.90    0.55
   3  -3   2   19.51    0.55
   3  -3   2   18.23    0.55
  -3  -3  -2   18.53    0.55
  -3  -3  -2   18.60    0.55
   3   3   2   19.49    0.55
   3   3   2   18.54    0.55
  -3   3  -2   19.47    0.55
  -3   3  -2   19.31    0.55
   3   3   2   18.77    0.55
  -5  -3  -2    2.94    0.14
   5  -3   2    3.14    0.15
   5  -3   2    3.50    0.15
  -5  -3  -2    3.35    0.15
  -5  -3  -2    3.47    0.15
   5   3   2    3.22    0.15
  -5   3  -2    3.51    0.15
   5   3   2    3.30    0.15
  -5   3  -2    2.94    0.15
   7  -3   2   40.04    1.11
  -7  -3  -2   39.81    1.10
  -7  -3  -2   39.46    1.10
   7  -3   2   40.67    1.11
  -7  -3  -2   40.94    1.11
  -7   3  -2   40.35    1.11
   7   3   2   41.20    1.11
  -7   3  -2   40.23    1.11
   7   3   2   39.98    1.10
  -7   3  -2   38.21    1.14
  -9  -3  -2    0.35    0.06
   9  -3   2    0.40    0.07
  -9  -3  -2    0.61    0.08
   9  -3   2    0.56    0.08
  -9  -3  -2    0.53    0.07
  -9   3  -2    0.51    0.08
   9   3   2    0.47    0.07
  -9   3  -2    0.44    0.08
  -9   3  -2    0.41    0.07
   9   3   2    0.57    0.08
  11  -3   2    0.06    0.05
 -11  -3  -2    0.00    0.04
 -11  -3  -2    0.10    0.05
  11  -3   2    0.05    0.05
 -11  -3  -2    0.06    0.05
 -11   3  -2    0.09    0.07
 -11   3  -2    0.03    0.05
 -11   3  -2    0.00    0.05
  11   3   2    0.09    0.05
  11   3   2    0.10    0.05
 -13  -3  -2   -0.08    0.04
  13  -3   2   -0.16    0.05
 -13  -3  -2    0.09    0.05
 -13  -3  -2    0.00    0.05
  13  -3   2   -0.15    0.04
  13   3   2    0.04    0.05
 -13   3  -2   -0.03    0.07
  13   3   2   -0.01    0.05
 -13   3  -2   -0.17    0.05
 -13   3  -2    0.00    0.05
 -15  -3  -2    0.45    0.08
 -15   3  -2    0.43    0.09
 -15   3  -2    0.18    0.11
 -17  -3  -2    0.38    0.08
 -17   3  -2    0.57    0.10
 -17   3  -2    0.26    0.12
 -19  -3  -2    0.06    0.07
 -19   3  -2    0.12    0.08
 -19   3  -2    0.09    0.10
 -21  -3  -2    0.00    0.06
 -21   3  -2    0.13    0.08
 -21   3  -2    0.00    0.12
 -22   4   2    2.41    0.28
 -20   4   2   -0.14    0.10
  18  -4  -2    3.09    0.14
 -18   4   2    3.27    0.25
 -18   4   2    3.17    0.12
  16  -4  -2    0.09    0.05
 -16   4   2    0.01    0.09
 -16   4   2    0.05    0.04
  14  -4  -2   14.70    0.45
 -14   4   2   15.72    0.45
 -14   4   2   14.60    0.56
 -14   4   2   15.48    0.45
  12  -4  -2    1.54    0.09
  12  -4  -2    1.51    0.10
 -12  -4   2    1.66    0.07
 -12  -4   2    1.52    0.07
 -12   4   2    1.13    0.08
 -12   4   2    1.62    0.10
  12   4  -2    1.54    0.06
  10  -4  -2    3.69    0.14
  10  -4  -2    3.50    0.15
 -10  -4   2    3.54    0.13
 -10  -4   2    2.96    0.12
 -10  -4   2    3.91    0.11
 -10  -4   2    3.62    0.11
  10   4  -2    3.58    0.12
 -10   4   2    3.44    0.14
 -10   4   2    3.56    0.15
  -8  -4   2    6.99    0.25
  -8  -4   2    8.83    0.26
  -8  -4   2    8.69    0.26
   8  -4  -2    8.61    0.28
   8  -4  -2    8.46    0.27
  -8   4   2    8.80    0.27
   8   4  -2    8.46    0.26
  -8   4   2    8.56    0.28
  -6  -4   2   26.09    0.71
  -6  -4   2   25.90    0.71
   6  -4  -2   24.76    0.72
  -6  -4   2   25.26    0.71
   6  -4  -2   25.88    0.72
   6   4  -2   27.15    0.71
  -6   4   2   26.35    0.72
  -6   4   2   25.43    0.72
   6   4  -2   24.99    0.71
  -4  -4   2   37.86    1.00
  -4  -4   2   37.21    1.00
   4  -4  -2   35.67    1.01
   4  -4  -2   37.04    1.01
  -4  -4   2   36.63    1.00
   4  -4  -2   36.11    1.01
  -4   4   2   37.54    1.01
  -4   4   2   37.44    1.01
  -4   4   2   37.08    1.01
   4   4  -2   37.69    1.00
   2  -4  -2    1.24    0.09
  -2  -4   2    1.36    0.09
   2  -4  -2    1.43    0.09
  -2  -4   2    1.28    0.08
   2  -4  -2    1.24    0.09
   2   4  -2    1.28    0.08
  -2   4   2    1.51    0.09
  -2   4   2    1.31    0.09
   2   4  -2    1.37    0.09
  -2   4   2    1.35    0.09
   0  -4  -2    0.85    0.08
   0  -4   2    0.95    0.08
   0  -4  -2    0.92    0.08
   0  -4  -2    0.97    0.08
   0  -4   2    1.04    0.08
   0   4   2    1.05    0.08
   0   4   2    1.00    0.08
   0   4  -2    1.10    0.08
   0   4   2    0.87    0.08
   0   4  -2    0.97    0.08
   2  -4   2   35.20    0.95
  -2  -4  -2   33.17    0.95
  -2  -4  -2   35.12    0.95
  -2  -4  -2   34.58    0.95
   2  -4   2   35.13    0.95
  -2   4  -2   36.59    0.95
   2   4   2   33.40    0.95
   2   4   2   33.71    0.95
  -2   4  -2   33.53    0.95
   2   4   2   33.37    0.95
   4  -4   2   94.27    2.43
  -4  -4  -2   89.99    2.43
  -4  -4  -2   94.34    2.43
  -4  -4  -2   94.02    2.44
   4   4   2   88.37    2.42
  -4   4  -2   90.39    2.43
   4   4   2   92.93    2.43
  -4   4  -2   90.70    2.43
  -6  -4  -2    4.11    0.18
  -6  -4  -2    3.84    0.18
  -6  -4  -2    3.99    0.18
   6  -4   2    3.75    0.18
   6   4   2    3.98    0.18
   6   4   2    4.15    0.18
  -6   4  -2    3.78    0.18
  -6   4  -2    4.14    0.18
  -8  -4  -2    5.67    0.23
   8  -4   2    5.68    0.23
   8  -4   2    6.01    0.24
  -8  -4  -2    5.87    0.23
  -8  -4  -2    6.07    0.23
   8   4   2    5.69    0.23
   8   4   2    6.07    0.23
  -8   4  -2    5.80    0.23
  -8   4  -2    5.66    0.24
  -8   4  -2    6.01    0.24
  10  -4   2   13.86    0.44
 -10  -4  -2   13.55    0.43
 -10  -4  -2   13.71    0.43
  10  -4   2   13.60    0.44
 -10  -4  -2   13.05    0.43
 -10   4  -2   13.14    0.44
  10   4   2   12.80    0.43
  10   4   2   13.05    0.43
 -10   4  -2   13.62    0.44
 -10   4  -2   12.78    0.46
 -12  -4  -2   13.94    0.45
  12  -4   2   14.51    0.47
 -12  -4  -2   13.81    0.45
 -12  -4  -2   13.95    0.45
  12  -4   2   14.10    0.46
  12   4   2   13.96    0.45
 -12   4  -2   13.85    0.50
 -12   4  -2   13.54    0.46
  12   4   2   13.69    0.45
 -12   4  -2   13.85    0.46
 -14  -4  -2   11.95    0.40
  14  -4   2   11.14    0.41
 -14   4  -2   12.61    0.47
 -14   4  -2   10.80    0.41
 -16  -4  -2    0.25    0.08
 -16   4  -2    0.41    0.12
 -16   4  -2    0.25    0.09
 -18  -4  -2    3.33    0.19
 -18   4  -2    3.17    0.25
 -18   4  -2    3.42    0.21
 -20  -4  -2   -0.01    0.06
 -20   4  -2   -0.02    0.07
 -20   4  -2   -0.13    0.11
 -21   5   2    9.00    0.48
  19  -5  -2    0.55    0.08
 -19   5   2    0.61    0.13
  17  -5  -2    0.29    0.06
 -17   5   2    0.34    0.12
 -17   5   2    0.22    0.05
 -15  -5   2   15.72    0.43
  15  -5  -2   15.41    0.48
 -15   5   2   15.70    0.47
 -13  -5   2   10.24    0.31
 -13  -5   2   10.32    0.31
  13  -5  -2    9.91    0.33
  13  -5  -2   10.28    0.35
 -13   5   2   10.15    0.34
  13   5  -2   10.03    0.30
 -13   5   2   10.19    0.34
 -11  -5   2   35.51    0.91
 -11  -5   2   33.45    0.92
  11  -5  -2   34.28    0.94
  11  -5  -2   33.21    0.95
  11   5  -2   33.03    0.91
 -11   5   2   33.75    0.95
 -11   5   2   34.88    0.94
   9  -5  -2    0.06    0.04
  -9  -5   2    0.01    0.01
  -9  -5   2    0.01    0.03
   9  -5  -2    0.07    0.04
  -9  -5   2    0.06    0.03
  -9   5   2    0.06    0.04
   9   5  -2    0.02    0.03
  -9   5   2    0.00    0.04
   7  -5  -2   31.83    0.88
   7  -5  -2   30.14    0.89
  -7  -5   2   31.96    0.87
  -7  -5   2   32.34    0.88
  -7  -5   2   32.20    0.88
  -7   5   2   31.67    0.89
  -7   5   2   31.80    0.89
   7   5  -2   32.46    0.87
   5  -5  -2    1.43    0.10
  -5  -5   2    1.55    0.10
  -5  -5   2    1.36    0.09
   5  -5  -2    1.51    0.10
  -5  -5   2    1.42    0.10
   5   5  -2    1.36    0.09
  -5   5   2    1.47    0.10
  -5   5   2    1.38    0.10
   3  -5  -2   71.34    1.89
  -3  -5   2   70.14    1.89
  -3  -5   2   71.00    1.89
  -3  -5   2   72.45    1.88
   3  -5  -2   69.59    1.90
  -3   5   2   70.79    1.89
   3   5  -2   70.50    1.88
  -3   5   2   71.70    1.89
   1  -5  -2    2.65    0.14
  -1  -5   2    2.47    0.13
  -1  -5   2    3.12    0.14
   1  -5  -2    2.93    0.14
  -1  -5   2    2.88    0.14
  -1   5   2    2.87    0.14
   1   5  -2    3.04    0.14
  -1   5   2    2.72    0.14
  -1  -5  -2   15.92    0.47
  -1  -5  -2   15.06    0.47
   1  -5   2   15.07    0.47
   1  -5   2   15.58    0.47
  -1  -5  -2   15.21    0.47
   1   5   2   15.23    0.47
   1   5   2   14.84    0.47
   1   5   2   14.98    0.47
  -1   5  -2   15.67    0.47
  -3  -5  -2   15.66    0.48
  -3  -5  -2   15.61    0.48
   3  -5   2   15.10    0.48
  -3  -5  -2   16.19    0.48
  -3   5  -2   15.39    0.48
   3   5   2   16.14    0.48
   3   5   2   15.33    0.48
  -3   5  -2   15.50    0.49
  -5  -5  -2   40.50    1.16
  -5  -5  -2   43.23    1.16
   5  -5   2   42.18    1.16
  -5  -5  -2   40.30    1.16
   5   5   2   42.66    1.16
  -5   5  -2   42.41    1.16
   5   5   2   41.13    1.16
  -5   5  -2   42.18    1.17
  -7  -5  -2   10.12    0.34
  -7  -5  -2    9.88    0.34
   7  -5   2   10.21    0.35
  -7  -5  -2   10.12    0.35
   7   5   2   10.17    0.34
   7   5   2    9.90    0.34
  -7   5  -2   10.41    0.35
  -7   5  -2    9.12    0.35
  -9  -5  -2    0.61    0.08
  -9  -5  -2    0.62    0.09
  -9  -5  -2    0.56    0.09
   9  -5   2    0.49    0.08
   9   5   2    0.57    0.08
   9   5   2    0.58    0.09
  -9   5  -2    0.51    0.08
  -9   5  -2    0.74    0.10
 -11  -5  -2    7.86    0.30
 -11  -5  -2    7.94    0.31
 -11  -5  -2    8.26    0.30
  11  -5   2    8.26    0.32
 -11   5  -2    7.92    0.32
 -11   5  -2    8.32    0.31
  11   5   2    7.89    0.30
 -11   5  -2    8.11    0.33
  11   5   2    8.11    0.30
 -13  -5  -2    0.28    0.07
  13  -5   2    0.26    0.08
 -13  -5  -2    0.29    0.08
 -13   5  -2    0.28    0.09
  13   5   2    0.28    0.08
 -13   5  -2    0.30    0.10
 -15  -5  -2    4.72    0.23
 -15   5  -2    4.26    0.24
 -15   5  -2    4.25    0.26
 -17  -5  -2    0.25    0.08
 -17   5  -2    0.11    0.10
 -17   5  -2    0.22    0.09
 -19  -5  -2    2.23    0.17
 -19   5  -2    2.57    0.19
 -19   5  -2    2.34    0.25
 -21  -5  -2    0.46    0.10
 -21   5  -2    0.32    0.15
 -21   5  -2    0.67    0.12
 -20   6   2    0.21    0.13
  18  -6  -2    2.04    0.14
 -18   6   2    1.87    0.23
 -18   6   2    2.10    0.13
  16  -6  -2    0.36    0.08
 -16  -6   2    0.36    0.05
 -16   6   2    0.31    0.07
 -14  -6   2    4.42    0.17
  14  -6  -2    4.32    0.20
 -14   6   2    4.33    0.20
 -12  -6   2   -0.19    0.06
 -12  -6   2   -0.09    0.03
 -12  -6   2   -0.13    0.04
  12  -6  -2    0.24    0.07
  12  -6  -2    0.06    0.07
 -12   6   2    0.03    0.07
 -12   6   2    0.03    0.06
  12   6  -2   -0.15    0.05
  10  -6  -2    1.75    0.12
  10  -6  -2    1.84    0.13
 -10  -6   2    1.82    0.11
 -10  -6   2    1.99    0.11
 -10   6   2    1.87    0.13
  10   6  -2    1.75    0.11
 -10   6   2    1.96    0.13
   8  -6  -2    0.07    0.05
   8  -6  -2   -0.03    0.04
  -8  -6   2    0.02    0.04
  -8  -6   2    0.00    0.04
  -8  -6   2   -0.02    0.03
   8   6  -2    0.03    0.04
  -8   6   2   -0.06    0.04
  -8   6   2    0.10    0.05
  -6  -6   2    6.58    0.24
  -6  -6   2    6.92    0.24
   6  -6  -2    6.38    0.25
   6  -6  -2    6.60    0.25
  -6  -6   2    6.27    0.24
   6   6  -2    6.16    0.23
  -6   6   2    6.46    0.24
  -6   6   2    6.33    0.25
  -4  -6   2    0.02    0.05
  -4  -6   2   -0.08    0.04
   4  -6  -2    0.02    0.05
  -4  -6   2   -0.03    0.04
   4  -6  -2    0.05    0.05
  -4   6   2   -0.01    0.05
  -4   6   2    0.03    0.04
   4   6  -2   -0.06    0.03
   2  -6  -2    0.13    0.05
  -2  -6   2    0.23    0.06
  -2  -6   2    0.26    0.06
  -2  -6   2    0.38    0.06
   2  -6  -2    0.29    0.07
  -2   6   2    0.25    0.06
  -2   6   2    0.22    0.06
   2   6  -2    0.26    0.06
   0  -6  -2    2.48    0.14
   0  -6   2    2.34    0.14
   0  -6   2    2.35    0.14
   0  -6  -2    2.30    0.14
   0  -6   2    2.67    0.14
   0   6  -2    2.55    0.14
   0   6   2    2.54    0.14
  -2  -6  -2    0.37    0.07
   2  -6   2    0.38    0.07
  -2  -6  -2    0.38    0.07
   2   6   2    0.40    0.07
  -2   6  -2    0.28    0.07
   4  -6   2    1.77    0.13
  -4  -6  -2    1.77    0.13
  -4  -6  -2    2.06    0.13
  -4   6  -2    2.01    0.14
   4   6   2    1.74    0.13
  -6  -6  -2    0.06    0.05
  -6  -6  -2    0.07    0.05
   6  -6   2    0.06    0.06
  -6  -6  -2    0.03    0.06
   6   6   2    0.08    0.05
  -6   6  -2    0.00    0.05
  -8  -6  -2    1.76    0.13
   8  -6   2    1.64    0.13
  -8  -6  -2    1.70    0.13
  -8  -6  -2    1.64    0.13
   8   6   2    1.81    0.13
  -8   6  -2    1.66    0.13
 -10  -6  -2    0.76    0.10
 -10  -6  -2    0.53    0.09
 -10  -6  -2    0.67    0.09
  10  -6   2    0.48    0.09
  10   6   2    0.59    0.09
 -10   6  -2    0.60    0.10
 -12  -6  -2    1.62    0.14
  12  -6   2    1.47    0.14
 -12  -6  -2    1.58    0.15
 -12   6  -2    1.54    0.16
  12   6   2    1.54    0.14
 -12   6  -2    1.24    0.14
 -14  -6  -2    2.09    0.17
  14  -6   2    2.14    0.18
 -14   6  -2    2.20    0.21
 -14   6  -2    2.18    0.19
 -16  -6  -2    0.56    0.10
 -16   6  -2    0.58    0.13
 -16   6  -2    0.54    0.11
 -18  -6  -2   -0.04    0.07
 -18   6  -2   -0.05    0.08
 -18   6  -2   -0.18    0.09
 -20  -6  -2    0.36    0.09
 -20   6  -2    0.04    0.12
 -20   6  -2    0.29    0.10
 -21   7   2    2.52    0.29
  19  -7  -2   -0.03    0.06
 -19   7   2   -0.02    0.06
 -19   7   2    0.08    0.12
  17  -7  -2   -0.03    0.06
 -17  -7   2    0.00    0.03
 -17   7   2    0.04    0.06
  15  -7  -2   11.58    0.41
 -15  -7   2   11.36    0.36
 -15   7   2   11.36    0.40
 -13  -7   2   -0.04    0.05
  13  -7  -2    0.04    0.07
 -13   7   2    0.00    0.07
  11  -7  -2    0.95    0.10
  11  -7  -2    0.91    0.11
 -11  -7   2    0.94    0.10
 -11  -7   2    0.73    0.09
 -11  -7   2    0.70    0.08
  11   7  -2    0.56    0.08
 -11   7   2    0.92    0.11
 -11   7   2    0.91    0.11
   9  -7  -2    1.44    0.12
  -9  -7   2    1.38    0.12
  -9  -7   2    1.47    0.11
  -9  -7   2    1.39    0.10
   9  -7  -2    1.72    0.13
  -9   7   2    1.60    0.13
   9   7  -2    1.61    0.11
  -9   7   2    1.79    0.13
  -7  -7   2   34.57    0.99
   7  -7  -2   35.52    1.00
   7  -7  -2   35.38    1.00
  -7  -7   2   36.21    0.99
  -7  -7   2   33.10    0.98
  -7   7   2   36.55    1.00
   7   7  -2   34.54    0.98
  -7   7   2   34.08    1.00
  -5  -7   2    2.32    0.14
   5  -7  -2    2.13    0.14
  -5  -7   2    2.22    0.14
   5  -7  -2    2.06    0.14
  -5  -7   2    2.44    0.14
  -5   7   2    2.03    0.14
  -5   7   2    2.41    0.14
   5   7  -2    2.01    0.13
  -3  -7   2   11.32    0.37
  -3  -7   2   10.40    0.36
   3  -7  -2   10.12    0.37
   3  -7  -2   10.70    0.37
  -3  -7   2   11.64    0.37
   3   7  -2   10.42    0.36
  -3   7   2   10.28    0.37
  -1  -7   2    0.08    0.06
   1  -7  -2    0.08    0.05
   1  -7  -2    0.04    0.05
  -1  -7   2    0.01    0.05
  -1   7   2    0.06    0.05
   1   7  -2    0.03    0.05
   1  -7   2   10.13    0.36
  -1  -7  -2   10.40    0.36
   1  -7   2   10.40    0.37
  -1  -7  -2   10.16    0.36
   1   7   2    9.90    0.36
  -1   7  -2   10.93    0.37
   3  -7   2    6.27    0.25
   3  -7   2    5.90    0.25
  -3  -7  -2    5.60    0.24
  -3  -7  -2    5.89    0.25
   3   7   2    5.43    0.24
  -3   7  -2    5.18    0.24
   5  -7   2    9.51    0.35
  -5  -7  -2    9.19    0.34
  -5  -7  -2    8.87    0.34
  -5   7  -2    9.28    0.35
   5   7   2    9.32    0.34
  -7  -7  -2    1.86    0.14
   7  -7   2    1.77    0.14
  -7  -7  -2    1.73    0.13
  -7   7  -2    1.50    0.14
   7   7   2    1.66    0.13
  -9  -7  -2    0.90    0.11
  -9  -7  -2    0.90    0.11
   9  -7   2    0.81    0.11
   9   7   2    0.87    0.11
  -9   7  -2    0.87    0.12
 -11  -7  -2   16.12    0.55
 -11  -7  -2   16.20    0.54
  11  -7   2   16.98    0.56
 -11   7  -2   16.11    0.55
  11   7   2   16.72    0.54
  13  -7   2    3.45    0.21
 -13  -7  -2    3.19    0.21
 -13   7  -2    3.24    0.23
 -13   7  -2    3.73    0.23
 -15  -7  -2    0.08    0.08
 -15   7  -2    0.26    0.10
 -15   7  -2    0.14    0.11
 -17  -7  -2    0.13    0.08
 -17   7  -2    0.27    0.13
 -17   7  -2    0.20    0.10
 -19  -7  -2    3.20    0.21
  19  -7   2    2.88    0.23
 -19   7  -2    3.07    0.23
 -19   7  -2    2.90    0.28
  20  -8  -2    0.10    0.07
 -20   8   2   -0.02    0.12
 -20   8   2    0.00    0.07
  18  -8  -2    0.56    0.10
 -18   8   2    0.63    0.10
 -16  -8   2    0.16    0.06
  16  -8  -2    0.17    0.08
 -16   8   2    0.23    0.08
 -14  -8   2    5.22    0.22
  14  -8  -2    4.65    0.24
 -14   8   2    5.05    0.25
  12  -8  -2    0.43    0.09
  12  -8  -2    0.39    0.09
 -12  -8   2    0.36    0.08
 -12   8   2    0.30    0.09
  10  -8  -2    3.29    0.18
 -10  -8   2    2.82    0.16
 -10  -8   2    2.98    0.15
  10  -8  -2    2.90    0.18
 -10   8   2    3.11    0.18
  10   8  -2    2.80    0.16
 -10   8   2    2.90    0.18
  -8  -8   2    1.25    0.12
   8  -8  -2    1.47    0.13
  -8  -8   2    1.36    0.12
   8  -8  -2    1.39    0.14
  -8  -8   2    1.39    0.13
  -8   8   2    1.27    0.13
   8   8  -2    1.30    0.12
  -8   8   2    1.40    0.13
   6  -8  -2   11.62    0.40
  -6  -8   2   11.37    0.39
  -6  -8   2   11.29    0.39
  -6  -8   2   11.56    0.39
   6  -8  -2   11.24    0.41
   6   8  -2   11.43    0.39
  -6   8   2   11.00    0.40
  -4  -8   2    0.01    0.06
   4  -8  -2    0.07    0.06
  -4  -8   2    0.03    0.05
   4  -8  -2    0.10    0.06
  -4  -8   2    0.04    0.06
  -4   8   2    0.07    0.06
   4   8  -2    0.08    0.06
  -2  -8   2    3.24    0.17
   2  -8  -2    3.22    0.18
   2  -8  -2    2.81    0.17
  -2  -8   2    2.90    0.18
   2   8  -2    3.09    0.17
  -2   8   2    3.05    0.18
   0  -8  -2    2.44    0.16
   0  -8   2    2.46    0.16
   0  -8   2    2.56    0.16
   0  -8  -2    2.43    0.16
   0   8   2    2.05    0.16
   0   8  -2    2.32    0.15
   2  -8   2    4.56    0.22
  -2  -8  -2    4.49    0.22
  -2  -8  -2    4.59    0.23
   2  -8   2    4.49    0.22
   2   8   2    4.33    0.22
  -2   8  -2    4.61    0.22
   4  -8   2    7.03    0.30
   4  -8   2    7.54    0.31
  -4  -8  -2    7.12    0.30
  -4  -8  -2    7.17    0.30
   4   8   2    6.91    0.29
  -4   8  -2    7.10    0.30
   6  -8   2   -0.03    0.06
   6  -8   2    0.00    0.06
  -6  -8  -2   -0.04    0.05
  -6  -8  -2    0.01    0.06
   6   8   2    0.01    0.06
  -6   8  -2    0.04    0.07
   8  -8   2    0.18    0.08
   8  -8   2    0.10    0.07
  -8  -8  -2    0.18    0.08
  -8  -8  -2    0.15    0.07
  -8   8  -2    0.10    0.08
   8   8   2    0.09    0.07
  10  -8   2    4.49    0.24
  10  -8   2    4.24    0.24
 -10  -8  -2    4.46    0.23
 -10  -8  -2    4.44    0.24
  10   8   2    4.26    0.23
 -10   8  -2    4.29    0.25
 -12  -8  -2    8.07    0.34
 -12  -8  -2    9.18    0.37
  12  -8   2    9.17    0.38
  12  -8   2    8.97    0.37
  12   8   2    8.96    0.36
 -12   8  -2    9.36    0.38
 -14  -8  -2    0.11    0.09
  14  -8   2    0.43    0.11
 -14   8  -2    0.35    0.13
 -14   8  -2    0.32    0.11
  16  -8   2    0.37    0.11
 -16  -8  -2    0.45    0.11
 -16   8  -2    0.45    0.12
 -16   8  -2    0.34    0.11
 -18  -8  -2    2.83    0.20
  18  -8   2    1.96    0.21
 -18   8  -2    2.54    0.26
 -18   8  -2    2.47    0.23
  19  -9  -2    0.07    0.08
 -19   9   2    0.00    0.14
 -19   9   2    0.10    0.08
  17  -9  -2   -0.01    0.08
 -17  -9   2    0.18    0.06
 -17   9   2    0.07    0.08
  15  -9  -2   -0.03    0.07
 -15  -9   2    0.12    0.06
 -15   9   2    0.04    0.08
  13  -9  -2    0.03    0.08
 -13  -9   2    0.05    0.06
 -13   9   2    0.14    0.08
 -11  -9   2    0.23    0.07
  11  -9  -2    0.23    0.08
  11  -9  -2    0.30    0.09
 -11   9   2    0.17    0.08
   9  -9  -2    1.98    0.17
   9  -9  -2    1.97    0.16
  -9  -9   2    2.11    0.14
  -9  -9   2    2.01    0.15
  -9   9   2    2.13    0.17
   9   9  -2    1.80    0.14
  -7  -9   2    3.55    0.19
   7  -9  -2    3.53    0.20
   7  -9  -2    3.18    0.20
  -7  -9   2    3.40    0.19
  -7  -9   2    3.57    0.20
  -7   9   2    3.35    0.21
   7   9  -2    3.39    0.19
  -5  -9   2    1.86    0.14
   5  -9  -2    1.60    0.15
  -5  -9   2    1.89    0.15
   5  -9  -2    2.01    0.16
   5   9  -2    2.18    0.15
  -5   9   2    2.07    0.17
   3  -9  -2    0.26    0.08
  -3  -9   2    0.16    0.07
  -3  -9   2    0.19    0.07
   3  -9  -2    0.27    0.08
  -3   9   2    0.11    0.07
   3   9  -2    0.15    0.07
  -1  -9   2    2.49    0.17
   1  -9  -2    2.46    0.17
  -1  -9   2    2.59    0.17
   1  -9  -2    2.47    0.17
  -1   9   2    2.58    0.17
   1   9  -2    2.46    0.17
   1  -9   2    2.21    0.17
  -1  -9  -2    1.99    0.16
  -1  -9  -2    2.10    0.16
   1  -9   2    1.85    0.15
  -1   9  -2    1.96    0.15
   1   9   2    2.06    0.16
  -3  -9  -2   -0.03    0.07
   3  -9   2    0.05    0.07
  -3  -9  -2   -0.01    0.07
   3  -9   2    0.07    0.06
  -3   9  -2    0.03    0.07
   3   9   2   -0.08    0.06
  -5  -9  -2    2.23    0.17
   5  -9   2    2.09    0.17
  -5  -9  -2    1.99    0.16
   5  -9   2    1.97    0.16
   5   9   2    2.00    0.16
  -5   9  -2    2.22    0.17
  -7  -9  -2    1.11    0.13
   7  -9   2    1.20    0.14
  -7  -9  -2    1.28    0.14
   7  -9   2    1.13    0.14
   7   9   2    0.95    0.12
  -7   9  -2    1.31    0.15
  -9  -9  -2    0.21    0.09
  -9  -9  -2    0.18    0.09
   9  -9   2    0.22    0.09
   9  -9   2    0.24    0.10
  -9   9  -2    0.38    0.11
   9   9   2    0.17    0.08
  11  -9   2    0.18    0.09
  11  -9   2    0.10    0.09
 -11  -9  -2    0.10    0.08
 -11  -9  -2    0.00    0.08
 -11   9  -2    0.21    0.10
  11   9   2    0.18    0.09
  13  -9   2    0.03    0.09
  13  -9   2    0.10    0.08
 -13  -9  -2   -0.02    0.08
 -13   9  -2    0.16    0.10
  15  -9   2    0.00    0.09
 -15  -9  -2    0.04    0.08
 -15   9  -2   -0.03    0.09
 -15   9  -2   -0.05    0.08
 -17  -9  -2    0.02    0.09
  17  -9   2    0.02    0.10
 -17   9  -2    0.00    0.10
 -17   9  -2   -0.08    0.11
  18 -10  -2   -0.08    0.08
 -18  10   2    0.04    0.09
  16 -10  -2    0.88    0.15
 -16 -10   2    0.99    0.12
 -16  10   2    1.05    0.14
 -14 -10   2    0.57    0.09
  14 -10  -2    0.56    0.12
 -14  10   2    0.52    0.12
 -12 -10   2    0.70    0.11
  12 -10  -2    0.50    0.12
 -12  10   2    0.59    0.12
  10 -10  -2   -0.01    0.07
  10 -10  -2    0.14    0.09
 -10 -10   2    0.09    0.07
 -10  10   2    0.02    0.08
   8 -10  -2    0.07    0.09
  -8 -10   2    0.05    0.08
  -8 -10   2    0.00    0.06
   8 -10  -2    0.01    0.07
  -8  10   2    0.23    0.09
   8  10  -2    0.07    0.07
  -6 -10   2    0.98    0.12
   6 -10  -2    0.95    0.13
  -6 -10   2    0.67    0.10
   6 -10  -2    0.74    0.12
   6  10  -2    0.90    0.12
  -6  10   2    0.83    0.12
   4 -10  -2    1.50    0.15
  -4 -10   2    1.42    0.15
   4 -10  -2    1.42    0.16
  -4 -10   2    1.31    0.14
   4  10  -2    1.30    0.14
  -4  10   2    1.33    0.15
   2 -10  -2   16.29    0.57
   2 -10  -2   16.73    0.57
  -2 -10   2   16.33    0.57
  -2 -10   2   16.87    0.57
   2  10  -2   17.15    0.57
  -2  10   2   16.56    0.57
   0 -10   2    0.15    0.09
   0 -10  -2    0.46    0.11
   0 -10   2    0.29    0.10
   0 -10  -2    0.39    0.11
   0  10  -2    0.28    0.10
   0  10   2    0.37    0.10
  -2 -10  -2    1.82    0.18
   2 -10   2    1.85    0.18
  -2 -10  -2    1.93    0.18
   2 -10   2    1.77    0.18
   2  10   2    1.96    0.18
  -2  10  -2    1.73    0.17
  -4 -10  -2    2.69    0.19
   4 -10   2    2.56    0.19
  -4 -10  -2    2.64    0.19
   4 -10   2    2.23    0.19
  -4  10  -2    2.44    0.19
   4  10   2    2.77    0.19
   6 -10   2    3.31    0.22
   6 -10   2    3.16    0.22
  -6 -10  -2    3.03    0.22
  -6 -10  -2    3.32    0.22
   6  10   2    3.24    0.21
  -6  10  -2    3.07    0.22
  -8 -10  -2    1.32    0.16
  -8 -10  -2    1.41    0.16
   8 -10   2    1.51    0.17
   8 -10   2    1.48    0.17
  -8  10  -2    1.58    0.17
   8  10   2    1.56    0.17
  10 -10   2    1.34    0.17
 -10 -10  -2    2.15    0.19
  10 -10   2    1.68    0.19
 -10 -10  -2    1.58    0.17
 -10  10  -2    1.74    0.19
  10  10   2    1.63    0.17
  12 -10   2    0.42    0.11
  12 -10   2    0.24    0.11
 -12 -10  -2    0.23    0.10
 -12  10  -2    0.45    0.12
  14 -10   2    0.40    0.13
 -14 -10  -2    0.47    0.12
 -14  10  -2    0.26    0.11
  16 -10   2    1.51    0.19
 -16 -10  -2    1.83    0.19
 -16  10  -2    1.40    0.19
 -16  10  -2    1.61    0.21
 -17 -11   2    1.58    0.15
  17 -11  -2    1.26    0.18
 -17  11   2    1.82    0.19
 -15 -11   2    0.23    0.08
  15 -11  -2    0.24    0.11
 -15  11   2    0.23    0.11
  13 -11  -2    0.06    0.10
 -13 -11   2   -0.02    0.07
 -13  11   2    0.10    0.10
 -11 -11   2    2.58    0.19
  11 -11  -2    2.26    0.21
 -11  11   2    2.37    0.22
  -9 -11   2    4.15    0.23
   9 -11  -2    3.91    0.25
   9 -11  -2    4.10    0.26
  -9 -11   2    4.52    0.25
  -9  11   2    3.69    0.26
   9  11  -2    4.19    0.23
  -7 -11   2    1.44    0.15
  -7 -11   2    1.34    0.16
   7 -11  -2    1.67    0.18
   7 -11  -2    1.58    0.17
   7  11  -2    1.73    0.17
  -7  11   2    1.48    0.17
   5 -11  -2    0.89    0.14
  -5 -11   2    0.71    0.13
  -5 -11   2    0.65    0.11
   5 -11  -2    0.87    0.14
   5  11  -2    0.73    0.12
  -5  11   2    0.64    0.13
  -3 -11   2   14.42    0.51
  -3 -11   2   14.06    0.52
   3 -11  -2   15.24    0.53
   3 -11  -2   14.19    0.53
  -3  11   2   13.43    0.52
   3  11  -2   14.59    0.52
   1 -11  -2   18.37    0.62
   1 -11  -2   16.99    0.61
  -1 -11   2   18.13    0.61
  -1 -11   2   17.82    0.61
   1  11  -2   17.44    0.60
  -1  11   2   16.52    0.61
   1 -11   2   57.41    1.65
  -1 -11  -2   59.97    1.66
  -1 -11  -2   56.88    1.65
   1 -11   2   57.10    1.66
   1  11   2   57.61    1.65
  -1  11  -2   57.96    1.65
  -3 -11  -2    0.24    0.10
  -3 -11  -2    0.16    0.10
   3 -11   2    0.06    0.10
   3 -11   2    0.18    0.11
   3  11   2    0.27    0.11
  -3  11  -2    0.05    0.10
  -5 -11  -2    0.01    0.08
   5 -11   2    0.09    0.10
  -5 -11  -2    0.13    0.09
   5 -11   2    0.09    0.10
  -5  11  -2    0.14    0.09
   5  11   2    0.14    0.09
  -7 -11  -2    1.41    0.16
   7 -11   2    1.54    0.18
   7 -11   2    1.57    0.18
  -7 -11  -2    1.45    0.17
   7  11   2    1.82    0.18
  -7  11  -2    1.72    0.19
  -9 -11  -2    3.34    0.23
   9 -11   2    3.36    0.25
   9 -11   2    3.15    0.24
  -9 -11  -2    3.32    0.25
   9  11   2    3.43    0.24
  -9  11  -2    3.56    0.25
  11 -11   2    0.84    0.16
  11 -11   2    0.95    0.15
 -11 -11  -2    0.69    0.14
 -11  11  -2    0.47    0.14
  13 -11   2   -0.01    0.11
 -13 -11  -2    0.17    0.10
 -13  11  -2    0.14    0.12
 -15 -11  -2    0.95    0.16
  15 -11   2    1.20    0.19
 -15  11  -2    0.88    0.16
  16 -12  -2    2.51    0.24
 -16 -12   2    2.10    0.19
 -16  12   2    1.98    0.21
 -14 -12   2    1.38    0.16
  14 -12  -2    1.25    0.19
 -14  12   2    1.14    0.17
 -12 -12   2    0.08    0.08
  12 -12  -2    0.00    0.09
 -12  12   2    0.02    0.09
  10 -12  -2    0.80    0.14
 -10 -12   2    0.50    0.12
  10 -12  -2    0.66    0.14
 -10  12   2    0.78    0.15
  -8 -12   2    1.63    0.18
   8 -12  -2    1.70    0.19
  -8 -12   2    1.72    0.17
   8 -12  -2    1.89    0.19
  -8  12   2    2.11    0.21
   8  12  -2    1.81    0.17
   6 -12  -2    2.75    0.22
   6 -12  -2    2.83    0.22
  -6 -12   2    2.58    0.20
  -6 -12   2    2.75    0.21
   6  12  -2    2.51    0.20
  -6  12   2    3.11    0.24
   4 -12  -2    0.04    0.10
  -4 -12   2    0.12    0.09
   4 -12  -2    0.09    0.10
  -4 -12   2    0.34    0.11
   4  12  -2    0.21    0.10
  -4  12   2    0.09    0.11
   2 -12  -2    8.44    0.38
  -2 -12   2    8.41    0.37
  -2 -12   2    8.33    0.38
   2 -12  -2    8.46    0.39
  -2  12   2    8.09    0.38
   2  12  -2    8.45    0.38
   0 -12  -2    2.21    0.22
   0 -12   2    2.50    0.22
   0 -12  -2    2.54    0.23
   0 -12   2    2.11    0.21
   0  12   2    2.18    0.22
   0  12  -2    2.30    0.22
  -2 -12  -2   22.08    0.76
   2 -12   2   23.33    0.77
  -2 -12  -2   23.46    0.77
   2 -12   2   23.39    0.77
  -2  12  -2   20.64    0.75
   2  12   2   23.46    0.77
   4 -12   2    0.50    0.12
   4 -12   2    0.60    0.14
  -4 -12  -2    0.69    0.14
  -4 -12  -2    0.78    0.14
   4  12   2    0.64    0.13
  -4  12  -2    0.74    0.14
  -6 -12  -2    0.22    0.11
   6 -12   2    0.25    0.11
   6 -12   2    0.23    0.11
  -6 -12  -2    0.08    0.10
   6  12   2    0.20    0.10
  -6  12  -2    0.35    0.12
  -8 -12  -2    0.87    0.14
   8 -12   2    0.91    0.16
  -8 -12  -2    0.90    0.15
   8 -12   2    0.91    0.16
   8  12   2    0.78    0.14
  -8  12  -2    0.97    0.16
  10 -12   2    0.41    0.14
  10 -12   2    0.37    0.12
 -10 -12  -2    0.26    0.12
 -10  12  -2    0.37    0.12
  12 -12   2    0.31    0.13
 -12 -12  -2    0.62    0.14
 -12  12  -2    0.50    0.14
  14 -12   2   -0.01    0.10
 -14 -12  -2    0.01    0.10
 -14  12  -2    0.22    0.12
  15 -13  -2    0.15    0.12
 -15  13   2    0.14    0.11
  13 -13  -2   -0.08    0.10
 -13 -13   2    0.12    0.10
 -13  13   2    0.16    0.12
 -11 -13   2   -0.05    0.08
  11 -13  -2    0.01    0.10
 -11  13   2    0.04    0.10
  -9 -13   2    6.08    0.32
   9 -13  -2    6.03    0.34
   9 -13  -2    5.48    0.32
  -9  13   2    5.86    0.33
  -7 -13   2    0.13    0.10
   7 -13  -2    0.06    0.10
   7 -13  -2    0.10    0.11
  -7 -13   2    0.15    0.10
   7  13  -2   -0.01    0.09
  -7  13   2    0.04    0.10
  -5 -13   2    1.23    0.16
   5 -13  -2    1.11    0.17
  -5 -13   2    1.16    0.16
   5 -13  -2    1.21    0.18
  -5  13   2    1.28    0.18
   5  13  -2    1.16    0.16
   3 -13  -2    1.01    0.16
   3 -13  -2    1.39    0.19
  -3 -13   2    0.98    0.16
  -3 -13   2    0.93    0.15
  -3  13   2    1.12    0.17
   3  13  -2    1.06    0.16
  -1 -13   2    8.20    0.40
   1 -13  -2    8.48    0.40
  -1 -13   2    8.46    0.39
   1 -13  -2    8.68    0.42
   1  13  -2    8.94    0.41
  -1  13   2    8.87    0.41
  -1 -13  -2    0.74    0.16
   1 -13   2    0.85    0.15
   1 -13   2    0.66    0.15
  -1 -13  -2    0.70    0.16
  -1  13  -2    0.66    0.15
   1  13   2    0.74    0.16
  -3 -13  -2    0.91    0.16
  -3 -13  -2    0.95    0.16
   3 -13   2    0.81    0.15
   3 -13   2    0.86    0.16
   3  13   2    0.94    0.16
  -3  13  -2    0.77    0.15
  -5 -13  -2    2.25    0.22
   5 -13   2    1.96    0.22
  -5 -13  -2    2.62    0.23
   5 -13   2    1.73    0.20
   5  13   2    1.88    0.21
  -5  13  -2    2.01    0.22
  -7 -13  -2    0.20    0.11
  -7 -13  -2    0.03    0.10
   7 -13   2    0.13    0.11
   7 -13   2    0.03    0.11
  -7  13  -2    0.05    0.12
   7  13   2    0.22    0.11
  -9 -13  -2    0.59    0.13
   9 -13   2    0.47    0.13
   9 -13   2    0.53    0.15
  -9 -13  -2    0.67    0.15
   9  13   2    0.48    0.13
  -9  13  -2    0.64    0.15
 -11 -13  -2    0.22    0.12
  11 -13   2    0.12    0.11
  11 -13   2    0.23    0.13
 -11  13  -2    0.22    0.12
  13 -13   2    0.01    0.12
 -13 -13  -2    0.05    0.11
 -13  13  -2    0.06    0.12
 -12 -14   2   -0.07    0.09
  12 -14  -2    0.06    0.13
 -12  14   2    0.00    0.12
  10 -14  -2    0.25    0.13
 -10 -14   2    0.10    0.11
 -10  14   2    0.04    0.12
   8 -14  -2    0.09    0.11
   8 -14  -2   -0.02    0.11
  -8 -14   2    0.09    0.11
  -8  14   2    0.20    0.12
   6 -14  -2   -0.01    0.10
   6 -14  -2    0.01    0.10
  -6 -14   2   -0.06    0.09
  -6 -14   2   -0.06    0.09
   6  14  -2    0.03    0.09
  -6  14   2   -0.06    0.11
   4 -14  -2    5.07    0.32
   4 -14  -2    5.14    0.33
  -4 -14   2    5.33    0.33
  -4 -14   2    4.92    0.31
   4  14  -2    4.57    0.30
  -4  14   2    5.72    0.35
  -2 -14   2    2.27    0.23
   2 -14  -2    2.07    0.22
  -2 -14   2    2.29    0.23
   2 -14  -2    2.31    0.24
  -2  14   2    2.45    0.25
   2  14  -2    2.68    0.25
   0 -14  -2    3.08    0.28
   0 -14   2    2.72    0.25
   0 -14   2    3.18    0.26
   0 -14  -2    2.97    0.27
   0  14  -2    2.49    0.24
   0  14   2    3.01    0.27
   2 -14   2    0.01    0.10
   2 -14   2    0.03    0.10
  -2 -14  -2    0.06    0.11
  -2 -14  -2   -0.14    0.10
  -2  14  -2    0.04    0.11
   2  14   2   -0.02    0.10
   4 -14   2    0.03    0.12
  -4 -14  -2    0.06    0.11
   4 -14   2    0.04    0.11
  -4 -14  -2    0.04    0.11
  -4  14  -2   -0.06    0.10
   4  14   2   -0.03    0.10
   6 -14   2    0.18    0.12
  -6 -14  -2    0.13    0.11
  -6 -14  -2    0.24    0.14
   6 -14   2    0.10    0.11
  -6  14  -2    0.26    0.13
   6  14   2    0.29    0.12
   8 -14   2    0.30    0.13
  -8 -14  -2    0.33    0.12
   8 -14   2    0.36    0.13
  -8 -14  -2    0.25    0.14
   8  14   2    0.00    0.11
  -8  14  -2    0.28    0.15
  10 -14   2    0.74    0.16
 -10 -14  -2    0.37    0.15
  10 -14   2    0.65    0.17
 -10  14  -2    0.73    0.17
  12 -14   2    0.01    0.12
 -12 -14  -2    0.12    0.12
 -12  14  -2    0.00    0.12
 -11 -15   2    1.46    0.20
  11 -15  -2    1.81    0.24
 -11  15   2    1.64    0.23
  -9 -15   2    0.01    0.11
   9 -15  -2    0.10    0.13
  -9  15   2    0.05    0.13
   7 -15  -2    0.35    0.16
  -7 -15   2    0.24    0.13
   7 -15  -2    0.26    0.12
  -7  15   2    0.15    0.14
  -5 -15   2    0.08    0.11
   5 -15  -2   -0.09    0.12
  -5 -15   2    0.01    0.11
   5 -15  -2   -0.04    0.11
  -5  15   2    0.09    0.13
   5  15  -2    0.11    0.12
  -3 -15   2    1.58    0.21
   3 -15  -2    1.99    0.24
   3 -15  -2    1.78    0.23
  -3 -15   2    1.68    0.22
  -3  15   2    1.46    0.21
   3  15  -2    1.80    0.21
  -1 -15   2    2.53    0.25
  -1 -15   2    2.69    0.26
   1 -15  -2    2.69    0.27
   1 -15  -2    2.35    0.26
   1  15  -2    2.99    0.28
  -1  15   2    2.49    0.26
  -1 -15  -2    0.14    0.12
   1 -15   2    0.01    0.11
  -1 -15  -2    0.21    0.14
   1 -15   2    0.21    0.13
  -1  15  -2    0.01    0.12
   1  15   2    0.07    0.12
   3 -15   2    0.65    0.16
  -3 -15  -2    0.80    0.17
  -3 -15  -2    0.59    0.15
   3 -15   2    0.53    0.15
  -3  15  -2    0.65    0.16
   3  15   2    0.59    0.16
   5 -15   2    0.30    0.14
  -5 -15  -2    0.40    0.15
  -5 -15  -2    0.62    0.15
   5 -15   2    0.48    0.15
   5  15   2    0.41    0.14
  -5  15  -2    0.32    0.15
   7 -15   2    0.83    0.18
  -7 -15  -2    0.98    0.18
  -7 -15  -2    1.30    0.20
   7 -15   2    1.01    0.18
  -7  15  -2    0.85    0.19
   7  15   2    1.07    0.19
   9 -15   2    0.10    0.12
   9 -15   2   -0.05    0.13
  -9 -15  -2    0.00    0.12
  -9  15  -2    0.06    0.13
   8 -16  -2    0.30    0.15
  -8 -16   2    0.48    0.16
  -8  16   2    0.12    0.15
   6 -16  -2    1.44    0.22
  -6 -16   2    1.46    0.21
   6 -16  -2    0.94    0.20
  -6  16   2    1.38    0.23
  -4 -16   2    5.91    0.37
   4 -16  -2    6.12    0.38
   4 -16  -2    6.05    0.39
  -4 -16   2    6.27    0.39
   4  16  -2    5.91    0.37
  -4  16   2    6.07    0.39
  -2 -16   2    0.49    0.15
   2 -16  -2    0.76    0.18
   2 -16  -2    0.46    0.17
  -2 -16   2    0.52    0.16
   2  16  -2    0.52    0.16
  -2  16   2    0.48    0.16
   0 -16   2    1.11    0.19
   0 -16   2    0.49    0.17
   0 -16  -2    0.82    0.18
   0 -16  -2    0.90    0.19
   0  16  -2    0.65    0.17
   0  16   2    0.76    0.18
  -2 -16  -2    1.20    0.21
  -2 -16  -2    1.16    0.21
   2 -16   2    1.00    0.18
   2 -16   2    0.70    0.18
  -2  16  -2    0.86    0.19
   2  16   2    1.24    0.21
  -4 -16  -2    2.35    0.27
  -4 -16  -2    2.55    0.28
   4 -16   2    2.49    0.27
   4 -16   2    2.68    0.28
  -4  16  -2    2.63    0.28
   4  16   2    2.74    0.29
   6 -16   2    2.44    0.28
  -6 -16  -2    2.05    0.25
   6 -16   2    2.06    0.26
  -6 -16  -2    1.93    0.26
   6  16   2    2.42    0.26
  -6  16  -2    2.88    0.30
  -3  17   2    1.17    0.24
   3  17  -2    1.38    0.23
  -1 -17   2   -0.07    0.14
  -1 -17   2    0.26    0.16
   1 -17  -2    0.26    0.15
   1 -17  -2    0.19    0.14
   1  17  -2    0.02    0.13
  -1  17   2    0.20    0.16
  -1 -17  -2    0.24    0.16
   1 -17   2    0.08    0.13
   1 -17   2    0.30    0.15
  -1 -17  -2    0.14    0.15
  -1  17  -2   -0.04    0.14
   1  17   2    0.07    0.15
 -22   0   3   -0.10    0.12
 -20   0   3    0.12    0.12
 -18   0   3    0.10    0.08
 -16   0   3    0.03    0.08
 -14   0   3   -0.10    0.06
 -12   0   3   -0.03    0.05
 -10   0   3    0.00    0.01
 -10   0   3    0.00    0.05
  10   0  -3    0.00    0.02
 -10   0   3   -0.01    0.01
   8   0  -3   -0.02    0.02
  -8   0   3   -0.01    0.04
   8   0  -3   -0.02    0.02
  -8   0   3   -0.01    0.02
  -8   0   3   -0.02    0.01
   8   0  -3   -0.01    0.02
  -8   0   3   -0.02    0.02
  -6   0   3    0.02    0.02
  -6   0   3    0.03    0.03
   6   0  -3   -0.01    0.02
  -6   0   3   -0.03    0.02
   6   0  -3    0.00    0.02
  -6   0   3    0.04    0.04
   6   0  -3    0.01    0.02
   4   0  -3    0.01    0.03
  -4   0   3   -0.01    0.02
   4   0  -3   -0.01    0.02
  -4   0   3   -0.02    0.02
   4   0  -3    0.01    0.02
  -2   0   3   -0.06    0.03
   2   0  -3   -0.05    0.03
   2   0  -3   -0.08    0.03
  -2   0   3    0.00    0.03
   2   0  -3   -0.01    0.03
  -2   0   3   -0.03    0.03
   0   0  -3   -0.06    0.03
   0   0   3   -0.05    0.03
   0   0  -3    0.01    0.04
   0   0   3    0.00    0.04
   0   0  -3   -0.07    0.04
   2   0   3   -0.05    0.04
   2   0   3   -0.01    0.04
  -2   0  -3   -0.06    0.04
  -2   0  -3   -0.07    0.04
  -2   0  -3    0.02    0.04
   2   0   3   -0.04    0.04
  -4   0  -3    0.01    0.04
   4   0   3   -0.04    0.04
  -4   0  -3    0.06    0.04
  -4   0  -3   -0.03    0.04
   4   0   3    0.02    0.04
  -6   0  -3   -0.11    0.04
  -6   0  -3   -0.02    0.05
  -6   0  -3   -0.06    0.04
   6   0   3   -0.05    0.04
   6   0   3    0.07    0.05
  -8   0  -3    0.02    0.05
  -8   0  -3    0.01    0.04
   8   0   3   -0.02    0.04
   8   0   3    0.04    0.05
  -8   0  -3   -0.04    0.04
 -10   0  -3    0.00    0.05
 -10   0  -3   -0.06    0.05
  10   0   3    0.04    0.05
 -10   0  -3   -0.02    0.05
  10   0   3   -0.07    0.04
  12   0   3   -0.06    0.05
 -12   0  -3   -0.08    0.05
 -12   0  -3   -0.12    0.05
  14   0   3   -0.06    0.05
 -14   0  -3   -0.06    0.06
 -16   0  -3   -0.02    0.07
 -18   0  -3   -0.17    0.06
 -20   0  -3    0.05    0.08
 -21  -1   3    0.20    0.12
 -21   1   3    0.06    0.12
 -19  -1   3    3.44    0.27
 -19   1   3    3.24    0.27
 -17  -1   3    0.03    0.09
 -17   1   3   -0.07    0.06
 -15  -1   3    0.72    0.13
 -15   1   3    0.83    0.13
  13  -1  -3    0.00    0.01
 -13  -1   3   -0.01    0.06
 -13   1   3   -0.04    0.06
  11  -1  -3    7.99    0.24
 -11  -1   3    8.76    0.34
 -11   1   3    8.30    0.34
 -11   1   3    8.56    0.23
 -11   1   3    8.28    0.23
  -9  -1   3    0.35    0.07
   9  -1  -3    0.38    0.04
   9  -1  -3    0.41    0.04
   9  -1  -3    0.40    0.04
  -9  -1   3    0.41    0.04
  -9  -1   3    0.39    0.03
   9   1  -3    0.38    0.03
  -9   1   3    0.51    0.08
  -9   1   3    0.37    0.04
   9   1  -3    0.35    0.03
  -9   1   3    0.41    0.04
  -7  -1   3   15.33    0.43
   7  -1  -3   15.20    0.43
   7  -1  -3   15.73    0.43
   7  -1  -3   15.03    0.43
  -7  -1   3   15.55    0.48
  -7  -1   3   15.52    0.42
   7   1  -3   15.27    0.42
  -7   1   3   15.20    0.43
  -7   1   3   15.17    0.42
   7   1  -3   15.53    0.42
  -7   1   3   14.56    0.43
   7   1  -3   14.88    0.43
  -5  -1   3   11.19    0.34
   5  -1  -3   11.10    0.35
   5  -1  -3   11.82    0.35
  -5  -1   3   11.52    0.34
   5  -1  -3   11.92    0.35
  -5  -1   3   11.80    0.37
  -5  -1   3   12.02    0.34
  -5   1   3   11.84    0.35
  -5   1   3   12.29    0.34
   5   1  -3   11.17    0.34
  -5   1   3   11.53    0.35
   5   1  -3   12.27    0.34
   5   1  -3   11.93    0.34
  -3  -1   3    2.03    0.10
  -3  -1   3    2.09    0.10
  -3  -1   3    2.13    0.09
   3  -1  -3    2.17    0.10
  -3  -1   3    1.78    0.10
   3  -1  -3    2.03    0.10
   3  -1  -3    1.96    0.10
   3   1  -3    2.03    0.10
  -3   1   3    2.02    0.10
  -3   1   3    2.12    0.10
   3   1  -3    2.22    0.10
  -3   1   3    2.15    0.10
   3   1  -3    2.18    0.10
   1  -1  -3  128.04    3.36
   1  -1  -3  130.80    3.36
  -1  -1   3  122.29    3.36
  -1  -1   3  135.14    3.37
   1  -1  -3  126.28    3.37
  -1  -1   3  134.13    3.36
  -1   1   3  128.58    3.37
  -1   1   3  121.82    3.36
   1   1  -3  126.71    3.36
   1   1  -3  134.11    3.36
   1   1  -3  128.83    3.37
  -1   1   3  131.76    3.36
   1  -1   3   21.15    0.61
  -1  -1  -3   21.20    0.61
  -1  -1  -3   21.88    0.62
  -1  -1  -3   21.60    0.62
   1  -1   3   20.63    0.61
   1  -1   3   22.62    0.62
   1   1   3   23.00    0.62
   1   1   3   20.39    0.61
  -1   1  -3   21.39    0.61
  -1   1  -3   20.94    0.62
   1   1   3   20.77    0.61
  -1   1  -3   21.23    0.62
  -3  -1  -3    1.72    0.11
  -3  -1  -3    2.00    0.11
   3  -1   3    1.89    0.11
   3  -1   3    1.62    0.11
  -3  -1  -3    1.84    0.11
   3  -1   3    1.80    0.11
  -3   1  -3    1.64    0.11
   3   1   3    2.06    0.12
  -3   1  -3    2.00    0.11
   3   1   3    1.96    0.11
   3   1   3    1.80    0.11
  -3   1  -3    1.86    0.11
   5  -1   3    0.65    0.08
  -5  -1  -3    0.49    0.08
  -5  -1  -3    0.63    0.08
   5  -1   3    0.58    0.08
  -5  -1  -3    0.67    0.08
   5   1   3    0.62    0.08
  -5   1  -3    0.57    0.07
  -5   1  -3    0.69    0.08
  -5   1  -3    0.52    0.07
   5   1   3    0.64    0.08
  -7  -1  -3   19.23    0.56
   7  -1   3   19.05    0.56
   7  -1   3   17.51    0.55
  -7  -1  -3   17.71    0.56
  -7  -1  -3   17.86    0.56
  -7   1  -3   18.41    0.56
   7   1   3   19.04    0.56
  -7   1  -3   16.78    0.56
  -7   1  -3   19.58    0.56
   7   1   3   18.46    0.56
  -7   1  -3   18.04    0.56
   9  -1   3    3.45    0.18
  -9  -1  -3    3.25    0.17
  -9  -1  -3    3.42    0.17
   9  -1   3    3.17    0.17
  -9  -1  -3    3.44    0.18
  -9   1  -3    3.52    0.17
  -9   1  -3    3.22    0.16
   9   1   3    3.18    0.17
  -9   1  -3    3.19    0.17
   9   1   3    3.45    0.17
 -11  -1  -3    4.75    0.22
 -11  -1  -3    5.21    0.22
  11  -1   3    4.49    0.22
 -11  -1  -3    5.13    0.22
 -11   1  -3    4.34    0.22
 -11   1  -3    4.85    0.22
  11   1   3    4.54    0.22
 -11   1  -3    5.00    0.23
  11   1   3    4.98    0.22
  13  -1   3   -0.13    0.05
 -13  -1  -3   -0.10    0.06
 -13   1  -3   -0.08    0.06
 -13   1  -3   -0.15    0.05
  13   1   3    0.00    0.06
 -15  -1  -3    2.12    0.17
 -15   1  -3    2.23    0.19
 -15   1  -3    2.54    0.18
 -17  -1  -3    0.10    0.08
 -17   1  -3    0.15    0.08
 -19  -1  -3    0.00    0.07
 -19   1  -3    0.01    0.07
 -21  -1  -3   -0.02    0.08
 -21   1  -3    0.17    0.09
 -22  -2   3   -0.21    0.10
 -22   2   3   -0.06    0.13
 -20  -2   3    0.20    0.10
 -20   2   3    0.17    0.12
 -18  -2   3    4.11    0.28
 -18   2   3    4.08    0.29
 -16  -2   3    0.42    0.11
  16  -2  -3    0.54    0.03
 -16   2   3    0.52    0.12
 -14  -2   3    0.57    0.11
  14  -2  -3    0.62    0.05
 -14   2   3    0.50    0.11
  12  -2  -3    2.13    0.10
  12  -2  -3    2.26    0.07
  12  -2  -3    2.36    0.08
 -12  -2   3    2.51    0.17
 -12   2   3    2.40    0.09
 -12   2   3    2.35    0.09
 -12   2   3    2.21    0.17
 -10  -2   3    0.14    0.06
 -10  -2   3    0.13    0.02
  10  -2  -3    0.13    0.03
 -10  -2   3    0.10    0.02
  10  -2  -3    0.08    0.03
  10   2  -3    0.12    0.01
 -10   2   3    0.10    0.03
 -10   2   3    0.13    0.03
  -8  -2   3   27.17    0.82
  -8  -2   3   27.45    0.73
  -8  -2   3   27.87    0.72
   8  -2  -3   27.28    0.75
   8  -2  -3   26.96    0.74
  -8  -2   3   26.37    0.72
   8   2  -3   27.49    0.73
  -8   2   3   28.29    0.74
  -8   2   3   26.89    0.75
  -8   2   3   27.70    0.74
   8   2  -3   26.92    0.73
  -6  -2   3    9.53    0.30
  -6  -2   3    9.95    0.30
  -6  -2   3    9.44    0.32
  -6  -2   3   10.07    0.29
   6  -2  -3   10.21    0.30
   6  -2  -3    9.79    0.30
  -6   2   3    9.66    0.30
  -6   2   3    9.74    0.30
   6   2  -3    9.99    0.29
   6   2  -3    9.82    0.29
  -6   2   3    9.83    0.30
  -4  -2   3    4.11    0.15
  -4  -2   3    3.97    0.15
   4  -2  -3    3.93    0.16
  -4  -2   3    3.64    0.15
   4  -2  -3    4.19    0.16
  -4  -2   3    3.91    0.15
   4  -2  -3    3.92    0.15
  -4   2   3    4.14    0.16
  -4   2   3    4.17    0.16
   4   2  -3    3.99    0.15
  -4   2   3    4.10    0.15
   4   2  -3    3.88    0.15
   2  -2  -3   37.22    1.04
  -2  -2   3   39.09    1.04
  -2  -2   3   38.59    1.04
   2  -2  -3   37.43    1.04
   2  -2  -3   38.93    1.04
  -2  -2   3   39.49    1.04
   2   2  -3   37.80    1.04
  -2   2   3   38.17    1.04
  -2   2   3   38.03    1.04
   2   2  -3   38.05    1.04
  -2   2   3   38.19    1.04
   2   2  -3   38.24    1.04
   0  -2   3  126.59    3.50
   0  -2   3  131.85    3.50
   0  -2  -3  136.67    3.51
   0  -2  -3  134.10    3.50
   0  -2  -3  132.65    3.52
   0  -2   3  139.01    3.51
   0   2   3  141.56    3.51
   0   2  -3  126.17    3.51
   0   2  -3  133.86    3.50
   0   2   3  137.12    3.51
   0   2  -3  136.31    3.50
   0   2   3  135.69    3.51
  -2  -2  -3    0.57    0.07
  -2  -2  -3    0.38    0.06
  -2  -2  -3    0.46    0.07
   2  -2   3    0.47    0.07
   2  -2   3    0.37    0.06
   2  -2   3    0.59    0.07
  -2   2  -3    0.45    0.07
   2   2   3    0.49    0.07
   2   2   3    0.44    0.06
  -2   2  -3    0.49    0.07
  -2   2  -3    0.56    0.07
   2   2   3    0.45    0.07
   4  -2   3    5.81    0.22
   4  -2   3    5.91    0.22
  -4  -2  -3    5.76    0.22
  -4  -2  -3    4.99    0.21
  -4  -2  -3    5.60    0.22
   4   2   3    5.30    0.22
  -4   2  -3    5.52    0.22
  -4   2  -3    5.42    0.18
   4   2   3    5.33    0.21
  -4   2  -3    5.48    0.22
  -6  -2  -3   40.79    1.12
   6  -2   3   41.72    1.13
  -6  -2  -3   40.67    1.13
   6  -2   3   39.30    1.13
  -6  -2  -3   40.09    1.13
  -6   2  -3   39.64    1.13
   6   2   3   41.26    1.13
  -6   2  -3   40.05    1.14
   6   2   3   40.95    1.13
  -8  -2  -3    0.65    0.08
  -8  -2  -3    0.76    0.09
   8  -2   3    0.54    0.09
  -8  -2  -3    0.47    0.08
  -8   2  -3    0.73    0.09
  -8   2  -3    0.81    0.10
   8   2   3    0.66    0.08
  -8   2  -3    0.54    0.08
   8   2   3    0.66    0.09
 -10  -2  -3    7.83    0.30
  10  -2   3    7.88    0.30
 -10  -2  -3    7.46    0.29
 -10  -2  -3    8.34    0.30
 -10   2  -3    7.73    0.31
 -10   2  -3    8.00    0.30
 -10   2  -3    7.76    0.31
  10   2   3    7.75    0.30
  10   2   3    7.72    0.30
 -12  -2  -3    8.79    0.34
  12  -2   3    8.78    0.34
 -12  -2  -3    9.04    0.33
 -12  -2  -3    9.38    0.34
 -12   2  -3    9.30    0.34
 -12   2  -3    9.42    0.36
  12   2   3    8.54    0.33
 -12   2  -3    8.57    0.34
 -14  -2  -3    0.28    0.08
 -14  -2  -3    0.15    0.07
  14  -2   3    0.13    0.07
 -14   2  -3    0.20    0.08
 -14   2  -3    0.14    0.08
  14   2   3    0.27    0.08
 -16  -2  -3    0.59    0.10
 -16   2  -3    0.47    0.12
 -16   2  -3    0.69    0.12
 -18  -2  -3    3.09    0.21
 -18   2  -3    3.61    0.22
 -18   2  -3    3.57    0.26
 -20  -2  -3    1.62    0.16
 -20   2  -3    1.59    0.16
 -21   3   3   -0.03    0.13
 -19   3   3    1.14    0.19
  17  -3  -3    6.79    0.22
 -17  -3   3    7.67    0.37
 -17   3   3    7.06    0.37
 -15  -3   3    1.22    0.16
  15  -3  -3    1.09    0.07
 -15   3   3    1.06    0.06
 -15   3   3    1.09    0.05
 -15   3   3    1.16    0.15
 -13  -3   3   14.99    0.54
  13  -3  -3   14.78    0.44
  13  -3  -3   15.20    0.41
 -13   3   3   14.99    0.43
 -13   3   3   14.98    0.42
 -13   3   3   15.48    0.55
 -11  -3   3    0.22    0.03
 -11  -3   3    0.19    0.03
  11  -3  -3    0.21    0.04
 -11  -3   3    0.34    0.08
  11  -3  -3    0.21    0.04
 -11   3   3    0.28    0.04
   9  -3  -3    2.51    0.12
   9  -3  -3    2.65    0.12
  -9  -3   3    2.86    0.16
  -9  -3   3    2.87    0.09
  -9  -3   3    2.89    0.11
  -9  -3   3    2.70    0.09
   9   3  -3    2.78    0.10
  -9   3   3    2.58    0.12
  -9   3   3    2.87    0.12
  -7  -3   3    5.21    0.18
   7  -3  -3    5.20    0.19
   7  -3  -3    5.25    0.19
  -7  -3   3    5.36    0.21
  -7  -3   3    5.10    0.17
  -7  -3   3    5.26    0.18
  -7   3   3    4.87    0.19
  -7   3   3    5.12    0.19
   7   3  -3    5.08    0.18
   5  -3  -3    9.00    0.29
  -5  -3   3    9.31    0.29
  -5  -3   3    8.86    0.29
   5  -3  -3    9.24    0.30
  -5  -3   3    9.06    0.28
  -5   3   3    9.28    0.29
   5   3  -3    9.03    0.28
  -5   3   3    8.34    0.29
  -3  -3   3    7.94    0.27
   3  -3  -3    8.25    0.27
   3  -3  -3    8.11    0.27
  -3  -3   3    7.98    0.27
  -3   3   3    8.19    0.27
  -3   3   3    8.12    0.27
   3   3  -3    8.24    0.27
  -1  -3   3   22.81    0.66
  -1  -3   3   23.44    0.67
   1  -3  -3   22.66    0.67
   1  -3  -3   23.59    0.67
   1   3  -3   22.57    0.66
   1   3  -3   24.69    0.69
  -1   3   3   23.05    0.67
   1   3  -3   23.30    0.64
  -1   3   3   23.29    0.66
   1  -3   3   10.40    0.33
  -1  -3  -3    9.86    0.33
   1  -3   3    9.85    0.33
  -1  -3  -3    9.90    0.33
  -1  -3  -3   10.12    0.33
   1   3   3    9.31    0.33
   1   3   3    9.77    0.32
  -1   3  -3    9.67    0.33
  -1   3  -3    9.49    0.34
  -3  -3  -3    8.26    0.30
  -3  -3  -3    8.77    0.30
  -3  -3  -3    8.28    0.29
   3  -3   3    7.78    0.29
  -3   3  -3    7.99    0.30
   3   3   3    8.57    0.30
  -3   3  -3    8.82    0.25
  -3   3  -3    8.99    0.30
  -5  -3  -3    0.61    0.08
   5  -3   3    0.50    0.08
  -5  -3  -3    0.53    0.08
  -5  -3  -3    0.51    0.08
  -5   3  -3    0.59    0.08
  -5   3  -3    0.54    0.06
   5   3   3    0.48    0.08
  -5   3  -3    0.47    0.08
  -7  -3  -3   29.20    0.82
  -7  -3  -3   27.37    0.82
  -7  -3  -3   27.62    0.82
   7  -3   3   29.68    0.83
  -7   3  -3   28.02    0.83
  -7   3  -3   28.46    0.83
   7   3   3   27.19    0.82
  -7   3  -3   30.23    0.85
   9  -3   3   25.16    0.75
  -9  -3  -3   23.64    0.74
  -9  -3  -3   25.67    0.75
  -9  -3  -3   24.93    0.74
  -9   3  -3   26.21    0.76
   9   3   3   24.80    0.75
  -9   3  -3   26.02    0.78
  -9   3  -3   24.84    0.76
 -11  -3  -3    5.98    0.26
  11  -3   3    6.42    0.27
 -11  -3  -3    6.84    0.27
 -11  -3  -3    6.11    0.27
  11   3   3    5.94    0.26
 -11   3  -3    6.66    0.28
 -11   3  -3    6.62    0.28
 -13  -3  -3    4.65    0.22
  13  -3   3    4.76    0.24
 -13  -3  -3    4.93    0.24
 -13   3  -3    5.06    0.26
 -13   3  -3    4.68    0.24
  13   3   3    5.07    0.24
 -15  -3  -3    0.42    0.10
 -15   3  -3    0.48    0.11
 -15   3  -3    0.56    0.12
 -17  -3  -3    2.48    0.19
 -17   3  -3    2.73    0.20
 -17   3  -3    3.16    0.23
 -19  -3  -3    0.29    0.10
 -19   3  -3    0.27    0.10
 -19   3  -3    0.15    0.11
 -22   4   3    1.54    0.24
 -20   4   3    0.10    0.12
  18  -4  -3    0.22    0.05
 -18   4   3    0.04    0.10
  16  -4  -3    4.46    0.18
 -16   4   3    4.54    0.16
 -16   4   3    5.06    0.30
  14  -4  -3   16.62    0.50
 -14   4   3   17.18    0.49
 -12  -4   3    1.50    0.08
  12  -4  -3    1.59    0.09
 -12  -4   3    1.53    0.07
  12  -4  -3    1.50    0.10
 -12   4   3    1.79    0.10
  12   4  -3    1.57    0.06
 -10  -4   3   12.13    0.34
  10  -4  -3   11.67    0.38
 -10  -4   3   13.04    0.34
 -10  -4   3   12.38    0.36
  10  -4  -3   12.18    0.37
  10   4  -3   12.64    0.36
 -10   4   3   12.03    0.38
 -10   4   3   12.07    0.38
  -8  -4   3    5.15    0.18
  -8  -4   3    5.18    0.19
   8  -4  -3    5.05    0.20
   8  -4  -3    4.88    0.19
   8   4  -3    4.92    0.18
  -8   4   3    5.14    0.19
  -8   4   3    5.23    0.20
  -6  -4   3   33.34    0.91
  -6  -4   3   32.83    0.91
   6  -4  -3   32.79    0.92
   6  -4  -3   32.89    0.92
  -6  -4   3   32.50    0.90
  -6   4   3   31.75    0.92
   6   4  -3   33.68    0.91
  -6   4   3   34.55    0.92
  -4  -4   3    3.19    0.14
   4  -4  -3    2.88    0.14
  -4  -4   3    2.80    0.14
   4  -4  -3    2.75    0.14
   4   4  -3    3.06    0.14
  -4   4   3    2.83    0.14
  -4   4   3    2.97    0.14
  -2  -4   3   34.57    0.93
   2  -4  -3   34.92    0.94
  -2  -4   3   32.82    0.93
   2  -4  -3   31.60    0.94
   2   4  -3   34.38    0.93
  -2   4   3   31.72    0.93
  -2   4   3   34.72    0.94
   0  -4  -3    0.87    0.09
   0  -4  -3    0.84    0.09
   0  -4   3    0.88    0.09
   0  -4   3    0.66    0.08
   0   4   3    0.96    0.10
   0   4  -3    0.92    0.09
   0   4   3    0.74    0.08
  -2  -4  -3    0.12    0.05
  -2  -4  -3    0.10    0.05
   2  -4   3    0.15    0.05
  -2   4  -3    0.30    0.06
   2   4   3    0.14    0.06
  -4  -4  -3   68.19    1.87
   4  -4   3   69.63    1.87
  -4  -4  -3   70.46    1.88
  -4   4  -3   67.80    1.87
   4   4   3   70.23    1.87
   6  -4   3    0.49    0.08
  -6  -4  -3    0.40    0.08
  -6  -4  -3    0.47    0.08
   6   4   3    0.41    0.08
  -6   4  -3    0.43    0.08
  -6   4  -3    0.53    0.07
  -8  -4  -3    2.48    0.15
  -8  -4  -3    2.16    0.15
   8  -4   3    2.29    0.15
  -8  -4  -3    2.42    0.15
   8   4   3    2.40    0.15
  -8   4  -3    2.31    0.15
  -8   4  -3    2.34    0.14
 -10  -4  -3    0.08    0.06
  10  -4   3    0.12    0.07
 -10  -4  -3    0.11    0.06
 -10  -4  -3    0.13    0.06
 -10   4  -3    0.06    0.06
 -10   4  -3    0.21    0.08
  10   4   3    0.19    0.07
 -12  -4  -3   33.40    0.98
  12  -4   3   33.83    0.99
 -12  -4  -3   33.43    0.98
 -12   4  -3   33.11    0.99
  12   4   3   33.67    0.98
 -12   4  -3   34.28    1.03
  14  -4   3    2.35    0.18
 -14  -4  -3    2.78    0.19
 -14   4  -3    2.67    0.20
 -14   4  -3    2.24    0.19
 -16  -4  -3    0.37    0.10
 -16   4  -3    0.27    0.11
 -16   4  -3    0.36    0.10
 -18  -4  -3    2.05    0.18
 -18   4  -3    2.00    0.19
 -18   4  -3    2.54    0.24
 -20  -4  -3    0.36    0.10
 -20   4  -3    0.48    0.15
 -20   4  -3    0.36    0.11
 -21   5   3    7.59    0.44
 -19   5   3    0.31    0.13
  17  -5  -3    0.01    0.04
 -17   5   3   -0.01    0.04
 -17   5   3   -0.04    0.10
  15  -5  -3    4.68    0.20
 -15   5   3    4.91    0.19
 -13  -5   3   57.28    1.51
  13  -5  -3   56.48    1.55
 -13  -5   3   57.39    1.50
 -13   5   3   57.66    1.54
 -11  -5   3   49.15    1.36
 -11  -5   3   52.30    1.34
  11  -5  -3   50.24    1.39
  11  -5  -3   50.99    1.37
  11   5  -3   50.45    1.35
 -11   5   3   51.17    1.38
 -11   5   3   51.78    1.38
   9  -5  -3    1.86    0.11
  -9  -5   3    1.62    0.10
  -9  -5   3    1.67    0.10
   9  -5  -3    1.61    0.11
  -9   5   3    1.70    0.11
  -9   5   3    1.67    0.11
   9   5  -3    1.81    0.10
  -7  -5   3    0.11    0.04
   7  -5  -3    0.16    0.05
   7  -5  -3    0.08    0.05
  -7  -5   3    0.14    0.04
  -7  -5   3    0.13    0.04
   7   5  -3    0.06    0.04
  -7   5   3    0.06    0.05
  -7   5   3    0.11    0.05
   5  -5  -3   21.06    0.64
  -5  -5   3   21.53    0.63
   5  -5  -3   22.05    0.64
  -5  -5   3   22.67    0.63
  -5  -5   3   21.82    0.63
   5   5  -3   21.28    0.63
  -5   5   3   22.51    0.64
  -5   5   3   20.08    0.63
  -3  -5   3   33.72    0.94
   3  -5  -3   32.68    0.95
   3  -5  -3   34.22    0.95
  -3  -5   3   33.67    0.94
  -3   5   3   33.17    0.94
   3   5  -3   32.50    0.93
  -3   5   3   33.80    0.94
   1  -5  -3   16.81    0.54
  -1  -5   3   17.21    0.53
   1  -5  -3   17.05    0.53
  -1  -5   3   18.00    0.53
  -1   5   3   17.08    0.53
   1   5  -3   17.87    0.53
  -1   5   3   17.68    0.53
  -1  -5  -3    1.41    0.11
   1  -5   3    1.49    0.11
  -1  -5  -3    1.31    0.12
   1   5   3    1.05    0.11
  -1   5  -3    1.73    0.12
   3  -5   3   20.23    0.62
  -3  -5  -3   19.24    0.62
  -3  -5  -3   21.09    0.63
  -3   5  -3   21.65    0.63
   3   5   3   19.43    0.62
  -5  -5  -3   48.63    1.38
  -5  -5  -3   50.09    1.39
   5  -5   3   49.96    1.39
  -5   5  -3   48.83    1.38
   5   5   3   51.51    1.38
   7  -5   3    4.72    0.23
  -7  -5  -3    5.09    0.23
  -7  -5  -3    5.09    0.23
  -7   5  -3    4.94    0.23
   7   5   3    5.18    0.23
   9  -5   3    0.22    0.07
  -9  -5  -3    0.09    0.06
  -9  -5  -3    0.15    0.07
  -9   5  -3    0.25    0.07
  -9   5  -3    0.19    0.07
   9   5   3    0.26    0.08
 -11  -5  -3   16.48    0.55
 -11  -5  -3   16.17    0.54
  11  -5   3   16.29    0.55
 -11   5  -3   16.59    0.56
 -11   5  -3   16.49    0.56
  11   5   3   16.42    0.54
 -13  -5  -3   16.13    0.54
 -13  -5  -3   16.13    0.53
  13  -5   3   15.91    0.54
  13   5   3   16.22    0.53
 -13   5  -3   15.68    0.56
 -13   5  -3   15.42    0.55
 -15  -5  -3   28.68    0.89
 -15   5  -3   29.90    0.95
 -15   5  -3   29.32    0.91
 -17  -5  -3    1.61    0.17
 -17   5  -3    1.58    0.17
 -17   5  -3    1.63    0.20
 -19  -5  -3    0.13    0.09
 -19   5  -3    0.08    0.11
 -19   5  -3    0.10    0.09
 -20   6   3    4.13    0.33
  18  -6  -3    0.57    0.08
 -18   6   3    0.50    0.07
 -18   6   3    0.36    0.12
  16  -6  -3    2.22    0.14
 -16   6   3    2.64    0.14
 -14  -6   3    1.19    0.09
  14  -6  -3    1.13    0.11
 -14   6   3    1.20    0.11
  12  -6  -3   16.75    0.54
  12  -6  -3   17.39    0.52
 -12  -6   3   17.41    0.51
 -12   6   3   17.08    0.53
 -10  -6   3   28.01    0.79
  10  -6  -3   28.28    0.80
  10  -6  -3   27.62    0.81
 -10  -6   3   27.72    0.79
 -10   6   3   28.85    0.81
 -10   6   3   27.20    0.81
  10   6  -3   27.80    0.78
   8  -6  -3    0.94    0.10
   8  -6  -3    0.86    0.10
  -8  -6   3    0.94    0.09
  -8  -6   3    0.73    0.08
  -8  -6   3    0.88    0.08
   8   6  -3    0.87    0.09
  -8   6   3    0.74    0.09
  -8   6   3    0.98    0.10
  -6  -6   3    0.15    0.05
   6  -6  -3    0.43    0.07
   6  -6  -3    0.28    0.07
  -6  -6   3    0.23    0.06
  -6  -6   3    0.20    0.06
   6   6  -3    0.26    0.06
  -6   6   3    0.32    0.06
  -6   6   3    0.27    0.07
  -4  -6   3    3.17    0.16
  -4  -6   3    3.16    0.16
  -4  -6   3    3.02    0.16
   4  -6  -3    2.90    0.16
   4  -6  -3    2.91    0.16
  -4   6   3    3.14    0.16
  -4   6   3    2.76    0.16
   4   6  -3    2.85    0.15
  -2  -6   3    8.38    0.30
   2  -6  -3    7.60    0.30
   2  -6  -3    8.24    0.31
  -2  -6   3    9.10    0.30
  -2   6   3    7.59    0.30
   2   6  -3    8.19    0.30
   0  -6   3    0.89    0.10
   0  -6  -3    0.65    0.09
   0  -6  -3    0.87    0.10
   0   6  -3    0.86    0.10
   0   6   3    0.64    0.09
  -2  -6  -3    1.35    0.13
   2  -6   3    1.23    0.12
  -2  -6  -3    0.94    0.11
   2   6   3    1.08    0.11
  -2   6  -3    1.06    0.11
  -4  -6  -3    3.70    0.20
  -4  -6  -3    3.53    0.19
   4  -6   3    3.41    0.19
  -4   6  -3    3.65    0.20
   4   6   3    3.82    0.20
   6  -6   3    0.41    0.09
  -6  -6  -3    0.27    0.08
  -6  -6  -3    0.34    0.08
   6   6   3    0.25    0.08
  -6   6  -3    0.34    0.08
  -8  -6  -3    2.38    0.17
   8  -6   3    2.57    0.17
  -8  -6  -3    2.79    0.17
   8   6   3    2.74    0.17
  -8   6  -3    2.57    0.18
  10  -6   3    9.80    0.38
 -10  -6  -3    9.55    0.37
 -10  -6  -3    9.00    0.36
 -10   6  -3    9.47    0.37
  10   6   3    9.30    0.37
 -10   6  -3    9.92    0.38
  12  -6   3    0.42    0.10
 -12  -6  -3    0.34    0.10
 -12  -6  -3    0.36    0.09
 -12   6  -3    0.30    0.09
 -12   6  -3    0.46    0.11
  12   6   3    0.29    0.09
 -14  -6  -3    6.69    0.32
 -14   6  -3    7.05    0.33
 -14   6  -3    6.86    0.33
 -16  -6  -3    2.75    0.21
 -16   6  -3    2.83    0.23
 -16   6  -3    3.37    0.24
 -18  -6  -3   -0.08    0.08
 -18   6  -3    0.00    0.10
 -18   6  -3   -0.16    0.08
  19  -7  -3    0.20    0.07
 -19   7   3    0.11    0.13
  17  -7  -3   -0.08    0.05
 -17   7   3    0.09    0.06
  15  -7  -3    0.75    0.10
 -15  -7   3    0.66    0.07
 -15   7   3    0.71    0.10
  13  -7  -3   23.06    0.72
 -13  -7   3   24.06    0.69
 -13   7   3   24.22    0.72
 -11  -7   3    8.63    0.31
  11  -7  -3    8.84    0.33
  11  -7  -3    8.69    0.32
  11   7  -3    8.77    0.31
 -11   7   3    8.75    0.33
  -9  -7   3   -0.03    0.05
   9  -7  -3   -0.02    0.05
   9  -7  -3    0.11    0.05
  -9  -7   3    0.06    0.04
  -9  -7   3    0.01    0.05
  -9   7   3   -0.07    0.05
   9   7  -3   -0.01    0.04
  -9   7   3    0.01    0.05
  -7  -7   3    2.06    0.13
   7  -7  -3    2.07    0.15
   7  -7  -3    2.51    0.15
  -7  -7   3    2.37    0.15
  -7  -7   3    2.41    0.14
   7   7  -3    1.96    0.13
  -7   7   3    2.26    0.16
  -7   7   3    2.42    0.14
   5  -7  -3   11.07    0.40
   5  -7  -3   11.35    0.40
  -5  -7   3   12.23    0.40
  -5  -7   3   11.59    0.40
  -5  -7   3   11.61    0.39
   5   7  -3   12.21    0.40
  -5   7   3   11.76    0.41
   3  -7  -3    6.24    0.26
  -3  -7   3    6.65    0.26
  -3  -7   3    5.94    0.26
  -3  -7   3    6.08    0.25
   3  -7  -3    6.19    0.26
  -3   7   3    6.73    0.27
   3   7  -3    6.59    0.26
   1  -7  -3    9.55    0.35
  -1  -7   3    8.74    0.33
   1  -7  -3    9.19    0.34
  -1  -7   3    8.88    0.33
  -1   7   3    9.40    0.35
   1   7  -3    8.95    0.34
  -1  -7  -3    0.21    0.07
   1  -7   3    0.14    0.06
  -1  -7  -3    0.09    0.06
   1   7   3    0.15    0.07
  -1   7  -3    0.36    0.08
  -3  -7  -3    5.05    0.24
   3  -7   3    4.77    0.24
  -3  -7  -3    5.46    0.25
  -3   7  -3    5.18    0.24
   3   7   3    5.10    0.24
   5  -7   3   29.17    0.90
  -5  -7  -3   31.41    0.91
  -5  -7  -3   30.35    0.90
   5   7   3   29.92    0.90
  -5   7  -3   30.23    0.90
  -7  -7  -3    0.73    0.10
   7  -7   3    0.73    0.11
  -7  -7  -3    0.74    0.11
  -7   7  -3    0.79    0.11
   7   7   3    0.78    0.11
  -9  -7  -3    0.24    0.09
   9  -7   3    0.39    0.09
  -9  -7  -3    0.31    0.09
   9   7   3    0.28    0.09
  -9   7  -3    0.49    0.10
 -11  -7  -3    6.24    0.28
  11  -7   3    5.80    0.29
 -11  -7  -3    5.89    0.29
  11   7   3    6.36    0.29
 -11   7  -3    6.09    0.29
 -11   7  -3    5.78    0.30
  13  -7   3    9.09    0.39
 -13  -7  -3    9.34    0.39
 -13   7  -3    9.14    0.39
 -13   7  -3    9.40    0.40
 -15  -7  -3    7.91    0.36
 -15   7  -3    7.31    0.37
 -15   7  -3    8.50    0.38
 -17  -7  -3    0.52    0.11
 -17   7  -3    0.30    0.11
 -17   7  -3    0.33    0.12
 -19  -7  -3    0.60    0.13
 -19   7  -3    0.76    0.15
 -19   7  -3    0.78    0.17
  18  -8  -3    0.09    0.07
 -18   8   3    0.09    0.07
  16  -8  -3    5.74    0.27
 -16  -8   3    6.02    0.23
 -16   8   3    6.13    0.27
 -14  -8   3    2.98    0.16
  14  -8  -3    2.66    0.19
 -14   8   3    2.81    0.19
  12  -8  -3    3.93    0.22
 -12  -8   3    4.10    0.20
 -12   8   3    3.91    0.22
  10  -8  -3    2.72    0.18
  10  -8  -3    2.66    0.17
 -10  -8   3    2.80    0.15
 -10  -8   3    2.82    0.16
  10   8  -3    2.42    0.15
 -10   8   3    2.52    0.18
   8  -8  -3    0.40    0.08
  -8  -8   3    0.35    0.08
   8  -8  -3    0.43    0.09
  -8  -8   3    0.46    0.08
  -8  -8   3    0.58    0.09
  -8   8   3    0.78    0.11
   8   8  -3    0.41    0.08
  -6  -8   3    2.08    0.14
  -6  -8   3    1.91    0.14
   6  -8  -3    2.16    0.16
   6  -8  -3    2.12    0.16
  -6  -8   3    2.13    0.15
  -6   8   3    2.27    0.17
   6   8  -3    1.92    0.14
   4  -8  -3    0.18    0.08
  -4  -8   3    0.33    0.08
  -4  -8   3    0.29    0.07
   4  -8  -3    0.31    0.08
  -4   8   3    0.19    0.07
   4   8  -3    0.29    0.07
   2  -8  -3    8.75    0.35
  -2  -8   3    9.29    0.35
  -2  -8   3    9.44    0.35
   2  -8  -3    8.93    0.35
  -2   8   3    9.00    0.35
   2   8  -3    8.66    0.34
   0  -8   3    0.06    0.07
   0  -8   3    0.05    0.07
   0  -8  -3    0.00    0.06
   0  -8  -3    0.05    0.06
   0   8  -3    0.09    0.07
   0   8   3    0.07    0.06
   2  -8   3    1.07    0.13
  -2  -8  -3    0.96    0.12
   2  -8   3    0.82    0.12
  -2  -8  -3    1.01    0.13
   2   8   3    0.73    0.11
  -2   8  -3    0.99    0.12
  -4  -8  -3   16.52    0.55
  -4  -8  -3   16.27    0.56
   4  -8   3   16.77    0.55
   4   8   3   15.83    0.55
  -4   8  -3   16.28    0.55
  -6  -8  -3   -0.06    0.06
  -6  -8  -3    0.04    0.07
   6  -8   3    0.00    0.06
   6   8   3   -0.02    0.06
  -6   8  -3   -0.03    0.07
  -8  -8  -3    0.40    0.10
  -8  -8  -3    0.41    0.09
   8  -8   3    0.38    0.10
   8   8   3    0.56    0.11
  -8   8  -3    0.32    0.10
 -10  -8  -3    1.94    0.18
  10  -8   3    1.69    0.17
 -10  -8  -3    1.71    0.17
 -10   8  -3    1.87    0.18
  10   8   3    1.85    0.18
 -12  -8  -3    9.61    0.41
  12  -8   3    9.78    0.41
 -12  -8  -3    9.95    0.40
 -12   8  -3    9.68    0.41
 -12   8  -3   10.69    0.43
  12   8   3   10.50    0.41
 -14  -8  -3    0.27    0.11
 -14   8  -3    0.19    0.11
 -14   8  -3    0.02    0.10
 -16  -8  -3   -0.10    0.09
 -16   8  -3    0.03    0.10
 -16   8  -3   -0.06    0.09
 -18  -8  -3    1.17    0.16
 -18   8  -3    1.11    0.19
 -18   8  -3    0.95    0.16
  19  -9  -3    0.70    0.12
 -19   9   3    0.46    0.10
  17  -9  -3    1.96    0.18
 -17   9   3    2.14    0.18
 -15  -9   3    2.05    0.14
  15  -9  -3    1.94    0.18
 -15   9   3    2.06    0.18
 -13  -9   3    5.27    0.24
  13  -9  -3    5.21    0.27
 -13   9   3    5.18    0.26
  11  -9  -3    0.02    0.08
  11  -9  -3    0.05    0.06
 -11  -9   3    0.00    0.06
 -11   9   3   -0.07    0.07
   9  -9  -3    6.18    0.28
  -9  -9   3    6.12    0.25
   9  -9  -3    5.80    0.28
  -9  -9   3    5.91    0.26
  -9   9   3    5.36    0.28
   9   9  -3    5.93    0.25
   7  -9  -3    0.13    0.08
  -7  -9   3    0.23    0.07
   7  -9  -3    0.15    0.08
  -7  -9   3    0.30    0.08
  -7  -9   3    0.17    0.07
   7   9  -3    0.09    0.06
  -7   9   3    0.18    0.09
   5  -9  -3    6.06    0.28
   5  -9  -3    5.61    0.27
  -5  -9   3    5.82    0.26
  -5  -9   3    6.10    0.27
   5   9  -3    5.73    0.26
  -5   9   3    5.82    0.28
  -3  -9   3    1.03    0.12
   3  -9  -3    0.80    0.12
   3  -9  -3    0.66    0.11
  -3  -9   3    0.68    0.11
   3   9  -3    0.97    0.12
  -3   9   3    0.78    0.12
  -1  -9   3    6.16    0.28
   1  -9  -3    6.10    0.29
   1  -9  -3    6.18    0.28
  -1  -9   3    5.76    0.28
   1   9  -3    5.74    0.28
  -1   9   3    6.35    0.29
  -1  -9  -3    1.25    0.15
   1  -9   3    1.07    0.14
   1  -9   3    1.21    0.14
  -1  -9  -3    1.24    0.14
   1   9   3    1.25    0.15
  -1   9  -3    1.12    0.14
   3  -9   3    2.51    0.19
  -3  -9  -3    2.63    0.19
  -3  -9  -3    2.22    0.19
   3  -9   3    2.26    0.18
  -3   9  -3    2.25    0.18
   3   9   3    2.29    0.18
   5  -9   3    1.54    0.17
  -5  -9  -3    1.43    0.16
   5  -9   3    1.53    0.16
  -5  -9  -3    1.52    0.16
   5   9   3    1.34    0.15
  -5   9  -3    1.26    0.15
  -7  -9  -3    2.55    0.19
  -7  -9  -3    2.38    0.19
   7  -9   3    2.16    0.20
   7   9   3    2.60    0.20
  -7   9  -3    2.02    0.19
  -9  -9  -3    8.33    0.37
  -9  -9  -3    8.83    0.37
   9  -9   3    8.38    0.38
   9   9   3    8.60    0.36
  -9   9  -3    8.50    0.38
 -11  -9  -3    0.17    0.10
  11  -9   3    0.09    0.10
 -11  -9  -3    0.05    0.09
  11   9   3    0.04    0.09
 -11   9  -3    0.02    0.09
  13  -9   3    4.88    0.30
 -13  -9  -3    4.19    0.27
 -13   9  -3    4.55    0.28
 -13   9  -3    4.38    0.28
 -15  -9  -3    0.04    0.10
  15  -9   3   -0.10    0.10
 -15   9  -3    0.06    0.11
 -15   9  -3    0.02    0.10
 -17  -9  -3    4.12    0.28
  17  -9   3    3.92    0.30
 -17   9  -3    3.91    0.29
 -17   9  -3    4.39    0.31
  18 -10  -3    3.54    0.24
 -18  10   3    3.41    0.23
 -16 -10   3    4.91    0.23
  16 -10  -3    4.89    0.27
 -16  10   3    3.90    0.25
  14 -10  -3    0.28    0.11
 -14 -10   3    0.20    0.08
 -14  10   3    0.21    0.10
 -12 -10   3    3.03    0.19
  12 -10  -3    3.01    0.22
 -12  10   3    2.94    0.22
 -10 -10   3    0.09    0.07
  10 -10  -3   -0.03    0.07
  10 -10  -3    0.04    0.08
 -10  10   3    0.00    0.08
   8 -10  -3   11.86    0.46
  -8 -10   3   11.57    0.42
   8 -10  -3   12.04    0.45
  -8 -10   3   11.88    0.44
   8  10  -3   11.54    0.43
  -8  10   3   11.81    0.46
   6 -10  -3    0.32    0.11
   6 -10  -3    0.46    0.11
  -6 -10   3    0.43    0.10
  -6 -10   3    0.48    0.10
  -6  10   3    0.40    0.11
   6  10  -3    0.55    0.10
   4 -10  -3   -0.06    0.08
  -4 -10   3    0.04    0.07
  -4 -10   3   -0.11    0.06
   4 -10  -3    0.00    0.08
   4  10  -3    0.03    0.07
  -4  10   3   -0.14    0.08
  -2 -10   3    6.71    0.32
   2 -10  -3    7.06    0.32
  -2 -10   3    6.48    0.30
   2 -10  -3    6.45    0.31
   2  10  -3    6.62    0.31
  -2  10   3    6.77    0.33
   0 -10   3   27.76    0.89
   0 -10  -3   28.26    0.89
   0 -10  -3   29.92    0.90
   0 -10   3   28.80    0.89
   0  10   3   27.86    0.89
   0  10  -3   29.41    0.90
  -2 -10  -3   19.41    0.65
   2 -10   3   17.85    0.64
   2 -10   3   18.84    0.65
  -2 -10  -3   19.34    0.64
   2  10   3   19.08    0.64
  -2  10  -3   17.41    0.64
   4 -10   3    0.32    0.11
   4 -10   3    0.49    0.13
  -4 -10  -3    0.46    0.11
  -4 -10  -3    0.59    0.12
   4  10   3    0.36    0.11
  -4  10  -3    0.55    0.12
   6 -10   3    4.97    0.28
   6 -10   3    5.07    0.28
  -6 -10  -3    5.12    0.28
  -6 -10  -3    4.80    0.27
   6  10   3    4.52    0.26
  -6  10  -3    5.08    0.29
  -8 -10  -3    0.10    0.08
  -8 -10  -3    0.13    0.10
   8 -10   3   -0.10    0.08
   8 -10   3    0.06    0.09
  -8  10  -3   -0.03    0.09
   8  10   3    0.08    0.09
 -10 -10  -3   10.83    0.44
 -10 -10  -3   11.97    0.47
  10 -10   3   11.01    0.47
  10 -10   3   10.43    0.46
 -10  10  -3   10.61    0.46
  10  10   3   11.18    0.45
 -12 -10  -3    6.51    0.34
  12 -10   3    6.20    0.33
  12 -10   3    7.06    0.36
 -12  10  -3    6.04    0.34
  14 -10   3    1.32    0.19
 -14 -10  -3    0.99    0.16
 -14  10  -3    1.19    0.18
 -14  10  -3    1.06    0.16
  16 -10   3    0.31    0.13
 -16 -10  -3    0.13    0.12
 -16  10  -3    0.35    0.13
 -16  10  -3    0.47    0.14
 -17 -11   3    0.22    0.08
  17 -11  -3    0.32    0.12
 -17  11   3    0.31    0.11
 -15 -11   3    1.13    0.13
  15 -11  -3    1.11    0.16
 -15  11   3    1.25    0.17
 -13 -11   3    0.09    0.07
  13 -11  -3   -0.01    0.09
 -13  11   3   -0.02    0.09
  11 -11  -3    1.03    0.15
 -11 -11   3    1.44    0.15
 -11  11   3    1.51    0.17
   9 -11  -3   -0.06    0.09
   9 -11  -3    0.19    0.10
  -9 -11   3    0.15    0.08
  -9  11   3   -0.01    0.09
   7 -11  -3    6.52    0.33
   7 -11  -3    5.75    0.31
  -7 -11   3    5.76    0.30
  -7 -11   3    5.45    0.28
  -7  11   3    6.18    0.32
   7  11  -3    5.84    0.29
   5 -11  -3    1.79    0.19
  -5 -11   3    2.21    0.19
  -5 -11   3    1.78    0.18
   5 -11  -3    1.98    0.19
  -5  11   3    2.03    0.20
   5  11  -3    1.83    0.18
   3 -11  -3    0.44    0.12
  -3 -11   3    0.34    0.11
  -3 -11   3    0.37    0.10
   3 -11  -3    0.31    0.11
   3  11  -3    0.32    0.10
  -3  11   3    0.43    0.13
  -1 -11   3    0.65    0.13
  -1 -11   3    0.88    0.14
   1 -11  -3    0.76    0.14
   1 -11  -3    0.71    0.14
  -1  11   3    0.86    0.16
   1  11  -3    0.72    0.14
   1 -11   3    0.77    0.16
  -1 -11  -3    1.28    0.17
   1 -11   3    0.90    0.16
  -1 -11  -3    1.28    0.17
   1  11   3    1.14    0.16
  -1  11  -3    1.08    0.17
   3 -11   3    4.70    0.29
   3 -11   3    4.29    0.29
  -3 -11  -3    5.22    0.29
  -3 -11  -3    4.73    0.28
   3  11   3    4.79    0.28
  -3  11  -3    4.51    0.30
  -5 -11  -3    0.32    0.11
   5 -11   3    0.10    0.10
  -5 -11  -3    0.20    0.10
   5 -11   3    0.36    0.12
  -5  11  -3    0.16    0.10
   5  11   3    0.41    0.12
   7 -11   3   -0.05    0.09
  -7 -11  -3   -0.14    0.08
  -7 -11  -3   -0.06    0.08
   7 -11   3   -0.12    0.09
   7  11   3    0.09    0.10
  -7  11  -3   -0.06    0.10
  -9 -11  -3    0.48    0.12
  -9 -11  -3    0.41    0.13
   9 -11   3    0.47    0.13
   9 -11   3    0.60    0.14
   9  11   3    0.54    0.13
  -9  11  -3    0.58    0.15
  11 -11   3    0.93    0.17
 -11 -11  -3    0.88    0.16
  11 -11   3    0.75    0.15
 -11  11  -3    0.84    0.16
 -13 -11  -3    0.05    0.11
  13 -11   3    0.19    0.13
 -13  11  -3    0.15    0.12
 -15 -11  -3    0.64    0.15
  15 -11   3    0.72    0.17
 -15  11  -3    0.29    0.12
 -15  11  -3    0.86    0.17
  14 -12  -3    0.13    0.11
 -14 -12   3    0.17    0.09
 -14  12   3    0.17    0.12
  12 -12  -3    0.08    0.10
 -12 -12   3    0.08    0.09
 -12  12   3    0.17    0.11
  10 -12  -3    0.28    0.11
 -10 -12   3    0.09    0.09
 -10  12   3    0.31    0.12
   8 -12  -3    0.82    0.14
  -8 -12   3    0.54    0.12
   8 -12  -3    0.43    0.13
  -8  12   3    0.47    0.14
  -6 -12   3   -0.03    0.08
   6 -12  -3    0.03    0.09
  -6 -12   3   -0.14    0.08
   6 -12  -3    0.07    0.10
  -6  12   3   -0.04    0.10
   6  12  -3    0.01    0.08
  -4 -12   3    1.93    0.20
   4 -12  -3    1.88    0.21
   4 -12  -3    2.25    0.22
  -4 -12   3    1.70    0.19
   4  12  -3    1.90    0.19
  -4  12   3    2.17    0.22
  -2 -12   3   -0.05    0.09
   2 -12  -3    0.15    0.11
  -2 -12   3    0.17    0.10
   2 -12  -3    0.01    0.10
  -2  12   3    0.04    0.10
   2  12  -3    0.14    0.10
   0 -12  -3    6.12    0.34
   0 -12  -3    6.98    0.35
   0 -12   3    6.62    0.33
   0 -12   3    5.85    0.33
   0  12  -3    6.37    0.33
   0  12   3    6.14    0.34
   2 -12   3    2.97    0.25
  -2 -12  -3    3.78    0.27
   2 -12   3    3.90    0.27
  -2 -12  -3    3.43    0.26
  -2  12  -3    3.21    0.25
   2  12   3    3.49    0.27
  -4 -12  -3    0.16    0.10
   4 -12   3    0.04    0.10
  -4 -12  -3    0.14    0.11
   4 -12   3    0.08    0.10
  -4  12  -3    0.01    0.10
   4  12   3    0.27    0.11
   6 -12   3    0.66    0.14
  -6 -12  -3    0.86    0.17
  -6 -12  -3    0.97    0.16
   6 -12   3    0.78    0.16
   6  12   3    0.94    0.16
  -6  12  -3    0.89    0.16
   8 -12   3    0.83    0.16
   8 -12   3    0.75    0.15
  -8 -12  -3    0.89    0.17
  -8 -12  -3    0.56    0.14
   8  12   3    0.56    0.14
  -8  12  -3    0.58    0.15
 -10 -12  -3   -0.24    0.09
  10 -12   3   -0.02    0.11
  10 -12   3   -0.09    0.09
 -10  12  -3   -0.04    0.11
 -12 -12  -3    0.09    0.12
  12 -12   3   -0.05    0.12
 -12  12  -3   -0.06    0.11
 -14 -12  -3   -0.03    0.11
  14 -12   3    0.19    0.13
 -14  12  -3    0.11    0.13
 -13 -13   3    0.03    0.08
  13 -13  -3    0.08    0.11
 -13  13   3   -0.15    0.10
  11 -13  -3    2.08    0.23
 -11 -13   3    1.55    0.18
 -11  13   3    1.64    0.21
   9 -13  -3    0.17    0.12
  -9 -13   3    0.03    0.10
  -9  13   3    0.03    0.11
   7 -13  -3    0.01    0.10
  -7 -13   3    0.28    0.12
   7 -13  -3    0.23    0.11
  -7  13   3    0.29    0.13
   5 -13  -3    1.97    0.22
  -5 -13   3    2.20    0.22
   5 -13  -3    1.97    0.21
  -5 -13   3    1.97    0.20
   5  13  -3    1.88    0.20
  -5  13   3    2.46    0.24
  -3 -13   3    0.84    0.15
   3 -13  -3    0.68    0.16
   3 -13  -3    0.79    0.16
  -3 -13   3    0.64    0.14
   3  13  -3    0.89    0.15
  -3  13   3    0.79    0.16
  -1 -13   3    5.21    0.32
   1 -13  -3    4.80    0.31
  -1 -13   3    4.99    0.30
   1 -13  -3    5.28    0.32
  -1  13   3    5.22    0.32
   1  13  -3    5.32    0.32
   1 -13   3    1.44    0.19
   1 -13   3    1.99    0.22
  -1 -13  -3    1.99    0.22
  -1 -13  -3    1.81    0.22
   1  13   3    1.64    0.21
  -1  13  -3    1.76    0.20
   3 -13   3    1.60    0.20
  -3 -13  -3    1.83    0.21
   3 -13   3    1.85    0.21
  -3 -13  -3    1.70    0.21
  -3  13  -3    1.49    0.20
   3  13   3    1.78    0.21
  -5 -13  -3   -0.06    0.10
  -5 -13  -3   -0.03    0.09
   5 -13   3    0.01    0.11
   5 -13   3   -0.10    0.10
   5  13   3   -0.09    0.10
  -5  13  -3   -0.13    0.09
  -7 -13  -3    0.79    0.15
  -7 -13  -3    0.69    0.16
   7 -13   3    0.95    0.17
   7 -13   3    0.80    0.16
   7  13   3    1.05    0.18
  -7  13  -3    0.70    0.15
   9 -13   3    0.71    0.15
   9 -13   3    0.65    0.16
  -9 -13  -3    0.41    0.14
  -9 -13  -3    0.45    0.14
   9  13   3    0.43    0.14
  -9  13  -3    0.44    0.15
 -11 -13  -3   -0.05    0.12
  11 -13   3   -0.03    0.12
  11 -13   3    0.00    0.12
 -11  13  -3   -0.03    0.11
  13 -13   3    0.04    0.12
 -13  13  -3   -0.11    0.11
 -12 -14   3   -0.10    0.08
  12 -14  -3    0.13    0.13
 -12  14   3   -0.03    0.12
  10 -14  -3    0.05    0.12
 -10 -14   3    0.25    0.12
 -10  14   3   -0.08    0.12
   8 -14  -3    0.01    0.11
  -8 -14   3   -0.14    0.09
   8 -14  -3    0.14    0.12
  -8  14   3    0.21    0.14
   6 -14  -3   -0.06    0.11
   6 -14  -3   -0.05    0.10
  -6 -14   3   -0.02    0.09
  -6  14   3   -0.04    0.12
   4 -14  -3    2.22    0.24
  -4 -14   3    2.10    0.22
  -4 -14   3    1.96    0.22
   4 -14  -3    2.13    0.23
   4  14  -3    1.80    0.21
  -4  14   3    1.58    0.21
   2 -14  -3   -0.07    0.10
  -2 -14   3    0.06    0.10
  -2 -14   3    0.11    0.12
   2 -14  -3    0.16    0.12
  -2  14   3    0.14    0.12
   2  14  -3    0.16    0.12
   0 -14  -3    4.42    0.31
   0 -14   3    4.61    0.32
   0 -14   3    4.73    0.32
   0 -14  -3    4.50    0.31
   0  14  -3    4.39    0.30
   0  14   3    4.67    0.32
   2 -14   3    0.06    0.11
   2 -14   3    0.14    0.12
  -2 -14  -3    0.01    0.12
  -2 -14  -3    0.03    0.12
  -2  14  -3    0.19    0.13
   2  14   3   -0.03    0.12
   4 -14   3    0.64    0.15
   4 -14   3    0.47    0.15
  -4 -14  -3    0.23    0.14
  -4 -14  -3    0.81    0.18
  -4  14  -3    0.61    0.16
   4  14   3    0.69    0.15
  -6 -14  -3    0.44    0.16
   6 -14   3    0.22    0.14
   6 -14   3    0.49    0.15
  -6 -14  -3    0.62    0.16
   6  14   3    0.24    0.15
  -6  14  -3    0.33    0.14
  -8 -14  -3    1.27    0.20
   8 -14   3    0.91    0.18
  -8 -14  -3    1.25    0.19
   8 -14   3    1.11    0.19
  -8  14  -3    1.33    0.21
   8  14   3    1.10    0.19
 -10 -14  -3   -0.07    0.11
  10 -14   3    0.15    0.12
  10 -14   3   -0.07    0.12
 -10  14  -3   -0.02    0.12
  -9 -15   3   -0.14    0.10
   9 -15  -3   -0.13    0.13
  -9  15   3   -0.05    0.13
  -7 -15   3    0.06    0.11
   7 -15  -3    0.05    0.13
   7 -15  -3    0.00    0.13
  -7  15   3   -0.02    0.12
   5 -15  -3   -0.02    0.13
  -5 -15   3    0.01    0.12
   5 -15  -3    0.15    0.12
  -5  15   3   -0.03    0.12
   3 -15  -3    1.22    0.20
   3 -15  -3    0.65    0.17
  -3 -15   3    0.85    0.18
  -3 -15   3    0.70    0.16
   3  15  -3    0.63    0.16
  -3  15   3    0.93    0.19
   1 -15  -3    0.45    0.16
  -1 -15   3    0.37    0.14
   1 -15  -3    0.44    0.16
  -1 -15   3    0.65    0.17
   1  15  -3    0.17    0.12
  -1  15   3    0.22    0.14
  -1 -15  -3   -0.01    0.12
   1 -15   3    0.10    0.12
   1 -15   3   -0.01    0.12
  -1 -15  -3   -0.09    0.11
  -1  15  -3   -0.07    0.12
   1  15   3   -0.08    0.12
   3 -15   3    0.32    0.14
   3 -15   3    0.60    0.16
  -3 -15  -3    0.61    0.17
  -3 -15  -3    0.59    0.17
  -3  15  -3    0.32    0.14
   3  15   3    0.45    0.15
   5 -15   3    0.09    0.13
  -5 -15  -3    0.30    0.15
   5 -15   3    0.22    0.13
  -5 -15  -3    0.44    0.16
   5  15   3    0.22    0.15
  -5  15  -3    0.07    0.14
   7 -15   3    1.22    0.22
  -7 -15  -3    1.39    0.23
  -7 -15  -3    0.97    0.18
   7 -15   3    0.79    0.18
  -7  15  -3    1.29    0.22
   7  15   3    1.09    0.19
  -6 -16   3    0.54    0.17
   6 -16  -3    0.32    0.16
   6 -16  -3    0.56    0.18
  -6  16   3    0.55    0.18
  -4 -16   3    0.34    0.16
   4 -16  -3    0.05    0.14
   4 -16  -3    0.21    0.15
  -4  16   3    0.11    0.14
  -2 -16   3    0.72    0.18
   2 -16  -3    0.78    0.18
   2 -16  -3    0.66    0.19
  -2 -16   3    0.68    0.17
  -2  16   3    0.43    0.18
   2  16  -3    0.58    0.16
   0 -16  -3    0.00    0.14
   0 -16   3   -0.03    0.12
   0 -16   3   -0.08    0.13
   0 -16  -3   -0.06    0.13
   0  16  -3    0.01    0.12
   0  16   3    0.05    0.14
  -2 -16  -3    0.10    0.14
   2 -16   3    0.14    0.14
  -2 -16  -3    0.16    0.14
   2 -16   3    0.09    0.13
   2  16   3    0.18    0.14
  -2  16  -3    0.34    0.16
   4 -16   3    1.72    0.24
   4 -16   3    1.93    0.25
  -4 -16  -3    2.04    0.26
  -4 -16  -3    2.28    0.27
   4  16   3    2.20    0.26
  -4  16  -3    2.21    0.27
 -22   0   4    0.87    0.19
 -20   0   4    1.26    0.20
 -18   0   4    0.17    0.10
 -16   0   4   -0.05    0.08
 -14   0   4    7.09    0.33
 -12   0   4    1.18    0.06
  12   0  -4    1.09    0.06
 -12   0   4    1.15    0.05
 -12   0   4    1.22    0.14
 -10   0   4    3.53    0.13
 -10   0   4    3.17    0.10
  10   0  -4    3.23    0.13
 -10   0   4    3.30    0.13
  10   0  -4    3.49    0.12
 -10   0   4    3.18    0.18
   8   0  -4   15.64    0.45
  -8   0   4   15.64    0.45
  -8   0   4   15.69    0.45
   8   0  -4   15.23    0.45
  -8   0   4   15.66    0.51
   6   0  -4    0.48    0.06
   6   0  -4    0.42    0.06
  -6   0   4    0.40    0.06
  -6   0   4    0.39    0.06
   4   0  -4   17.95    0.52
   4   0  -4   17.47    0.53
  -4   0   4   18.15    0.53
  -4   0   4   17.94    0.53
   2   0  -4   28.27    0.79
  -2   0   4   27.39    0.79
  -2   0   4   28.59    0.79
   2   0  -4   27.78    0.80
   0   0  -4  106.74    2.88
   0   0   4  108.35    2.87
   0   0   4  109.58    2.87
   0   0  -4  110.53    2.87
  -2   0  -4  104.15    2.72
  -2   0  -4  101.86    2.73
   2   0   4  101.85    2.72
  -4   0  -4    9.68    0.35
   4   0   4    9.65    0.34
  -4   0  -4    9.68    0.35
   6   0   4    6.06    0.25
  -6   0  -4    6.06    0.25
  -6   0  -4    5.88    0.25
  -8   0  -4    9.45    0.36
   8   0   4    9.19    0.35
  -8   0  -4    9.61    0.35
 -10   0  -4    4.21    0.22
 -10   0  -4    3.93    0.21
  10   0   4    3.74    0.21
 -12   0  -4    5.41    0.27
  12   0   4    5.34    0.26
  14   0   4    3.84    0.22
 -14   0  -4    3.27    0.22
 -16   0  -4    0.31    0.10
 -18   0  -4    2.43    0.22
 -20   0  -4    0.34    0.12
 -21  -1   4   -0.01    0.11
 -21   1   4    0.04    0.12
 -19  -1   4    0.08    0.11
 -19   1   4   -0.05    0.10
 -17  -1   4    2.83    0.24
 -17   1   4    2.68    0.25
 -15  -1   4    5.97    0.31
 -15   1   4    6.28    0.32
 -13  -1   4    2.54    0.18
  13  -1  -4    2.14    0.09
 -13   1   4    2.12    0.17
 -13   1   4    2.19    0.08
 -13   1   4    2.25    0.08
 -11  -1   4    2.92    0.11
 -11  -1   4    2.92    0.11
  11  -1  -4    3.00    0.11
 -11  -1   4    3.03    0.19
  11  -1  -4    2.83    0.12
 -11   1   4    2.98    0.12
  11   1  -4    3.04    0.10
 -11   1   4    2.82    0.11
 -11   1   4    2.84    0.18
   9  -1  -4    0.42    0.05
   9  -1  -4    0.40    0.05
  -9  -1   4    0.36    0.04
  -9  -1   4    0.54    0.06
  -9  -1   4    0.63    0.09
  -9   1   4    0.47    0.05
   9   1  -4    0.35    0.05
   9   1  -4    0.44    0.05
  -7  -1   4   27.90    0.76
  -7  -1   4   26.77    0.81
   7  -1  -4   26.54    0.76
  -7  -1   4   27.73    0.76
   7  -1  -4   27.41    0.76
  -7   1   4   27.90    0.76
   7   1  -4   27.19    0.76
   7   1  -4   27.81    0.75
  -7   1   4   26.32    0.76
  -5  -1   4    2.05    0.11
  -5  -1   4    2.14    0.11
   5  -1  -4    2.24    0.12
   5  -1  -4    2.07    0.12
  -5  -1   4    2.14    0.12
  -5   1   4    2.26    0.12
   5   1  -4    2.11    0.11
  -5   1   4    1.90    0.11
   5   1  -4    2.11    0.11
   3  -1  -4    4.51    0.19
  -3  -1   4    4.24    0.18
  -3  -1   4    4.41    0.16
   3  -1  -4    4.63    0.18
  -3  -1   4    4.50    0.18
  -3   1   4    4.24    0.18
   3   1  -4    4.05    0.18
  -3   1   4    4.63    0.19
   3   1  -4    4.74    0.19
   1  -1  -4   12.42    0.41
  -1  -1   4   13.16    0.41
  -1  -1   4   13.31    0.41
   1  -1  -4   12.75    0.41
  -1   1   4   12.45    0.41
  -1   1   4   13.71    0.41
   1   1  -4   12.86    0.41
   1   1  -4   12.68    0.41
   1  -1   4  101.90    2.69
  -1  -1  -4  101.92    2.68
  -1  -1  -4  101.18    2.69
  -1   1  -4  102.67    2.69
   1   1   4  100.09    2.69
  -1   1  -4  100.67    2.69
   3  -1   4   99.34    2.69
  -3  -1  -4  104.16    2.69
  -3  -1  -4  101.25    2.70
  -3   1  -4  101.32    2.70
  -3   1  -4  100.50    2.69
   3   1   4  100.91    2.69
  -5  -1  -4    2.84    0.16
  -5  -1  -4    2.81    0.16
   5  -1   4    2.94    0.17
  -5   1  -4    2.69    0.16
  -5   1  -4    2.52    0.16
  -7  -1  -4    0.17    0.07
   7  -1   4    0.24    0.07
  -7  -1  -4    0.12    0.06
   7   1   4    0.29    0.08
  -7   1  -4    0.15    0.07
  -7   1  -4    0.24    0.07
  -9  -1  -4    0.65    0.10
  -9  -1  -4    0.55    0.10
   9  -1   4    0.77    0.11
  -9   1  -4    0.79    0.11
   9   1   4    0.69    0.10
 -11  -1  -4    7.25    0.30
  11  -1   4    7.78    0.32
 -11  -1  -4    7.58    0.32
  11   1   4    7.22    0.30
 -11   1  -4    6.82    0.31
 -13  -1  -4    4.27    0.24
 -13  -1  -4    4.33    0.22
  13  -1   4    3.46    0.22
 -13   1  -4    3.61    0.23
  13   1   4    3.70    0.22
 -15  -1  -4    0.11    0.09
 -15   1  -4   -0.10    0.08
 -17  -1  -4    0.22    0.10
 -17   1  -4    0.19    0.10
 -19  -1  -4    1.31    0.16
 -19   1  -4    1.47    0.18
 -20  -2   4    0.11    0.12
 -20   2   4    0.30    0.13
 -18  -2   4    0.66    0.15
 -18   2   4    0.72    0.16
  16  -2  -4    1.82    0.07
 -16  -2   4    2.11    0.21
 -16   2   4    2.20    0.22
 -14  -2   4    5.13    0.27
  14  -2  -4    4.72    0.17
 -14   2   4    4.49    0.14
 -14   2   4    5.30    0.28
 -14   2   4    4.79    0.15
 -12  -2   4    0.26    0.08
  12  -2  -4    0.28    0.04
  12  -2  -4    0.23    0.05
 -12  -2   4    0.31    0.03
 -12  -2   4    0.29    0.03
 -12   2   4    0.42    0.10
 -12   2   4    0.18    0.04
 -12   2   4    0.30    0.04
 -10  -2   4    2.81    0.11
 -10  -2   4    3.05    0.09
  10  -2  -4    2.95    0.13
 -10  -2   4    2.80    0.12
 -10  -2   4    3.18    0.17
 -10  -2   4    2.70    0.09
  10  -2  -4    2.93    0.12
  10   2  -4    2.84    0.11
 -10   2   4    3.01    0.13
 -10   2   4    2.19    0.11
  -8  -2   4   64.62    1.70
   8  -2  -4   63.54    1.70
  -8  -2   4   65.00    1.81
  -8  -2   4   64.84    1.70
   8  -2  -4   63.22    1.71
   8   2  -4   64.74    1.69
  -8   2   4   66.06    1.71
  -8   2   4   61.62    1.71
  -6  -2   4    0.52    0.06
   6  -2  -4    0.44    0.06
  -6  -2   4    0.53    0.06
   6  -2  -4    0.35    0.06
  -6  -2   4    0.39    0.06
  -6   2   4    0.40    0.06
   6   2  -4    0.40    0.06
  -6   2   4    0.44    0.06
  -4  -2   4    0.28    0.04
  -4  -2   4    0.30    0.06
  -4  -2   4    0.29    0.06
   4  -2  -4    0.42    0.06
   4  -2  -4    0.24    0.05
  -4   2   4    0.22    0.06
   4   2  -4    0.29    0.06
   4   2  -4    0.23    0.06
  -4   2   4    0.32    0.05
  -2  -2   4    7.99    0.28
  -2  -2   4    7.46    0.27
   2  -2  -4    8.10    0.28
   2  -2  -4    7.99    0.28
   2   2  -4    7.73    0.28
   2   2  -4    7.72    0.28
  -2   2   4    7.44    0.28
  -2   2   4    7.88    0.28
   0  -2  -4   83.08    2.22
   0  -2   4   83.73    2.21
   0  -2   4   82.56    2.21
   0  -2  -4   80.95    2.21
   0   2   4   84.46    2.21
   0   2  -4   83.72    2.22
   0   2  -4   83.06    2.22
   0   2   4   82.89    2.22
  -2  -2  -4    3.63    0.19
  -2  -2  -4    3.64    0.20
   2  -2   4    4.23    0.20
  -2   2  -4    3.79    0.19
  -2   2  -4    4.28    0.19
   2   2   4    4.06    0.19
   4  -2   4    8.70    0.33
  -4  -2  -4    8.44    0.32
  -4  -2  -4    8.87    0.33
   4   2   4    8.72    0.32
  -4   2  -4    8.68    0.32
  -4   2  -4    9.15    0.33
   6  -2   4   13.41    0.46
  -6  -2  -4   14.23    0.47
  -6  -2  -4   12.96    0.46
  -6   2  -4   14.40    0.47
   6   2   4   14.40    0.47
  -8  -2  -4    1.58    0.14
  -8  -2  -4    1.26    0.13
   8  -2   4    1.47    0.14
  -8   2  -4    1.27    0.13
 -10  -2  -4    0.00    0.07
  10  -2   4    0.10    0.07
 -10  -2  -4    0.10    0.07
 -10   2  -4    0.12    0.08
  10   2   4    0.09    0.07
  12  -2   4    1.15    0.14
 -12  -2  -4    1.41    0.14
 -12  -2  -4    1.17    0.14
  12   2   4    1.18    0.14
 -12   2  -4    1.31    0.15
 -14  -2  -4   -0.09    0.07
  14  -2   4   -0.26    0.07
 -14  -2  -4   -0.10    0.07
 -14   2  -4   -0.04    0.08
  14   2   4   -0.01    0.07
 -16  -2  -4    0.06    0.08
 -16   2  -4   -0.08    0.08
 -18  -2  -4    5.33    0.30
 -18   2  -4    5.64    0.31
 -20  -2  -4    0.78    0.13
 -20   2  -4    0.61    0.13
 -21   3   4    3.29    0.32
 -19  -3   4    0.47    0.14
 -19   3   4    0.34    0.14
 -17  -3   4    0.08    0.10
 -17   3   4    0.02    0.09
  15  -3  -4    3.64    0.15
 -15  -3   4    3.86    0.24
 -15   3   4    3.60    0.25
 -13  -3   4    6.00    0.29
 -13  -3   4    5.32    0.15
  13  -3  -4    5.53    0.20
 -13  -3   4    5.50    0.16
 -13   3   4    5.41    0.19
  11  -3  -4    9.39    0.30
  11  -3  -4    9.38    0.29
 -11  -3   4    8.99    0.27
 -11  -3   4    8.75    0.27
 -11  -3   4    9.54    0.36
  11   3  -4    9.06    0.26
 -11   3   4    8.03    0.28
 -11   3   4    8.84    0.29
  -9  -3   4    8.97    0.27
  -9  -3   4    9.10    0.33
   9  -3  -4    8.69    0.29
   9  -3  -4    8.16    0.29
  -9  -3   4    8.64    0.28
  -9  -3   4    8.77    0.28
  -9   3   4    8.87    0.29
   9   3  -4    8.93    0.28
  -9   3   4    8.68    0.29
   7  -3  -4    0.75    0.08
  -7  -3   4    0.99    0.08
   7  -3  -4    1.07    0.10
  -7  -3   4    0.80    0.08
  -7  -3   4    0.82    0.09
   7   3  -4    0.92    0.08
  -7   3   4    0.99    0.09
  -7   3   4    0.77    0.08
   5  -3  -4   15.29    0.48
   5  -3  -4   15.83    0.48
  -5  -3   4   15.56    0.47
  -5  -3   4   15.85    0.47
   5   3  -4   15.26    0.47
  -5   3   4   16.43    0.48
  -5   3   4   15.35    0.48
   3  -3  -4  106.73    2.78
   3  -3  -4  105.81    2.79
  -3  -3   4   99.40    2.77
  -3  -3   4  108.73    2.77
  -3   3   4  108.07    2.78
  -3   3   4  103.68    2.78
   3   3  -4  103.61    2.77
   1  -3  -4   -0.03    0.05
  -1  -3   4    0.04    0.05
   1  -3  -4   -0.04    0.05
  -1  -3   4    0.08    0.05
  -1   3   4   -0.03    0.05
  -1   3   4    0.02    0.05
   1   3  -4    0.05    0.05
   1  -3   4   17.74    0.54
  -1  -3  -4   17.41    0.54
  -1  -3  -4   17.25    0.55
   1   3   4   17.22    0.55
  -1   3  -4   17.25    0.54
  -3  -3  -4    1.35    0.13
   3  -3   4    1.75    0.13
  -3  -3  -4    1.42    0.13
  -3   3  -4    1.59    0.13
   3   3   4    1.65    0.14
  -5  -3  -4   29.92    0.87
  -5  -3  -4   28.81    0.87
   5  -3   4   29.40    0.87
  -5   3  -4   29.20    0.87
   5   3   4   30.54    0.87
  -5   3  -4   29.19    0.83
  -7  -3  -4    0.17    0.07
  -7  -3  -4    0.09    0.06
   7  -3   4    0.17    0.07
  -7   3  -4    0.11    0.05
  -7   3  -4    0.21    0.08
   7   3   4    0.17    0.07
  -9  -3  -4    2.24    0.16
  -9  -3  -4    1.83    0.16
   9  -3   4    2.39    0.18
  -9   3  -4    2.28    0.14
   9   3   4    2.04    0.16
  -9   3  -4    2.00    0.16
 -11  -3  -4    0.10    0.07
 -11  -3  -4    0.11    0.09
  11  -3   4   -0.04    0.07
 -11   3  -4    0.07    0.07
 -11   3  -4   -0.04    0.08
 -13  -3  -4    9.38    0.38
  13  -3   4    9.06    0.37
 -13  -3  -4    9.16    0.36
 -13   3  -4    8.95    0.38
 -13   3  -4    8.92    0.37
  13   3   4    9.18    0.37
 -15  -3  -4    0.92    0.14
 -15   3  -4    0.76    0.14
 -15   3  -4    0.78    0.13
 -17  -3  -4    0.58    0.13
 -17   3  -4    0.68    0.13
 -19  -3  -4    0.88    0.14
 -19   3  -4    0.66    0.14
 -20   4   4    2.28    0.26
 -18   4   4    2.67    0.26
  16  -4  -4    4.06    0.17
 -16   4   4    4.23    0.29
 -16   4   4    4.35    0.15
  14  -4  -4    2.71    0.14
 -14   4   4    2.60    0.13
 -12  -4   4   21.93    0.63
 -12  -4   4   22.40    0.63
  12  -4  -4   22.92    0.67
  12  -4  -4   23.96    0.67
 -12   4   4   23.52    0.66
  10  -4  -4    7.16    0.25
 -10  -4   4    7.06    0.25
 -10  -4   4    7.27    0.23
  10  -4  -4    6.85    0.26
  10   4  -4    7.46    0.24
 -10   4   4    7.10    0.26
 -10   4   4    7.31    0.26
  -8  -4   4    2.71    0.13
  -8  -4   4    2.55    0.13
   8  -4  -4    2.47    0.14
  -8  -4   4    2.71    0.12
   8  -4  -4    2.58    0.14
  -8   4   4    2.80    0.14
  -8   4   4    2.42    0.14
   8   4  -4    2.46    0.12
  -6  -4   4   28.30    0.78
   6  -4  -4   27.45    0.80
  -6  -4   4   27.44    0.78
   6  -4  -4   27.09    0.79
  -6   4   4   28.41    0.79
   6   4  -4   27.42    0.78
  -6   4   4   26.80    0.79
   4  -4  -4    0.54    0.09
  -4  -4   4    0.81    0.09
  -4  -4   4    0.64    0.08
   4  -4  -4    0.54    0.09
  -4   4   4    0.75    0.09
   4   4  -4    0.79    0.09
  -4   4   4    0.51    0.08
  -2  -4   4   72.02    1.92
   2  -4  -4   70.12    1.94
  -2  -4   4   73.88    1.93
   2  -4  -4   71.33    1.93
  -2   4   4   71.36    1.93
   2   4  -4   70.23    1.92
  -2   4   4   72.88    1.94
   0  -4  -4   21.65    0.66
   0  -4   4   22.38    0.66
   0  -4  -4   21.45    0.65
   0   4   4   21.80    0.66
   0   4  -4   21.01    0.65
   2  -4   4   19.16    0.59
  -2  -4  -4   19.29    0.59
  -2  -4  -4   17.96    0.59
  -2   4  -4   19.02    0.52
  -2   4  -4   20.05    0.60
   2   4   4   18.31    0.59
  -4  -4  -4    4.12    0.21
   4  -4   4    4.17    0.21
  -4  -4  -4    4.17    0.21
  -4   4  -4    4.02    0.21
  -4   4  -4    4.11    0.14
   4   4   4    3.79    0.21
  -6  -4  -4    8.14    0.32
   6  -4   4    8.27    0.33
  -6  -4  -4    8.21    0.32
   6   4   4    8.25    0.32
  -6   4  -4    8.00    0.32
  -6   4  -4    8.34    0.28
  -8  -4  -4    7.40    0.31
  -8  -4  -4    7.40    0.30
   8  -4   4    7.36    0.31
  -8   4  -4    7.51    0.27
  -8   4  -4    7.05    0.31
   8   4   4    7.17    0.30
 -10  -4  -4    2.20    0.17
  10  -4   4    2.06    0.17
 -10  -4  -4    2.27    0.19
 -10   4  -4    2.25    0.18
  10   4   4    2.17    0.17
 -10   4  -4    2.11    0.15
 -12  -4  -4    7.02    0.31
 -12  -4  -4    7.13    0.33
  12  -4   4    6.85    0.32
 -12   4  -4    6.87    0.33
  12   4   4    7.28    0.32
 -12   4  -4    7.18    0.31
 -14  -4  -4    0.79    0.13
  14  -4   4    0.76    0.13
 -14   4  -4    0.77    0.14
 -14   4  -4    0.90    0.13
 -16  -4  -4    1.41    0.17
 -16   4  -4    1.41    0.17
 -16   4  -4    1.32    0.17
 -18  -4  -4    1.44    0.18
 -18   4  -4    1.25    0.17
 -18   4  -4    1.16    0.17
 -21   5   4    0.10    0.14
 -19   5   4    0.66    0.17
  17  -5  -4    0.48    0.07
 -17   5   4    0.39    0.06
 -17   5   4    0.54    0.15
  15  -5  -4   -0.06    0.04
 -15   5   4    0.04    0.05
 -13  -5   4    1.00    0.08
  13  -5  -4    0.93    0.10
 -13   5   4    0.98    0.10
 -11  -5   4    0.17    0.04
  11  -5  -4    0.41    0.07
 -11  -5   4    0.25    0.06
  11  -5  -4    0.37    0.08
 -11   5   4    0.43    0.08
  11   5  -4    0.31    0.06
  -9  -5   4    1.09    0.08
   9  -5  -4    1.07    0.10
   9  -5  -4    0.95    0.10
  -9  -5   4    1.08    0.09
  -9  -5   4    1.04    0.10
   9   5  -4    0.94    0.09
  -9   5   4    1.01    0.10
  -9   5   4    1.07    0.10
  -7  -5   4    0.03    0.04
  -7  -5   4    0.06    0.05
   7  -5  -4    0.08    0.05
   7  -5  -4    0.00    0.05
  -7  -5   4    0.06    0.04
   7   5  -4    0.07    0.04
  -7   5   4    0.01    0.05
  -7   5   4   -0.04    0.05
   5  -5  -4   -0.06    0.04
  -5  -5   4   -0.02    0.04
   5  -5  -4    0.01    0.05
  -5  -5   4   -0.04    0.04
  -5   5   4   -0.02    0.05
  -5   5   4    0.01    0.05
   5   5  -4    0.07    0.05
  -3  -5   4    8.59    0.31
  -3  -5   4    8.66    0.31
   3  -5  -4    8.52    0.32
   3  -5  -4    8.12    0.31
   3   5  -4    8.68    0.31
  -3   5   4    8.76    0.32
   1  -5  -4    1.58    0.13
  -1  -5   4    1.76    0.13
   1  -5  -4    1.44    0.13
  -1   5   4    1.30    0.12
   1   5  -4    1.99    0.13
  -1  -5  -4    6.76    0.28
  -1  -5  -4    6.63    0.28
   1  -5   4    6.83    0.28
  -1   5  -4    6.73    0.27
   1   5   4    6.77    0.28
  -3  -5  -4    2.85    0.17
  -3  -5  -4    2.48    0.17
   3  -5   4    2.64    0.17
  -3   5  -4    3.10    0.18
   3   5   4    2.61    0.18
  -5  -5  -4    0.11    0.07
   5  -5   4    0.12    0.07
  -5  -5  -4    0.05    0.07
  -5   5  -4    0.09    0.08
   5   5   4    0.08    0.07
  -5   5  -4    0.13    0.04
  -7  -5  -4    0.15    0.08
  -7  -5  -4    0.05    0.07
   7  -5   4    0.02    0.07
   7   5   4    0.15    0.08
  -7   5  -4    0.20    0.08
  -7   5  -4    0.16    0.05
  -9  -5  -4    0.10    0.08
   9  -5   4    0.11    0.08
  -9  -5  -4    0.11    0.08
   9   5   4    0.07    0.07
  -9   5  -4    0.21    0.09
  -9   5  -4    0.12    0.06
 -11  -5  -4    0.18    0.09
  11  -5   4    0.00    0.08
 -11  -5  -4    0.08    0.08
 -11   5  -4    0.03    0.08
  11   5   4    0.09    0.08
 -11   5  -4    0.02    0.07
 -13  -5  -4    0.06    0.09
 -13  -5  -4    0.11    0.09
  13  -5   4    0.06    0.09
 -13   5  -4    0.14    0.08
 -13   5  -4   -0.05    0.09
  13   5   4    0.08    0.08
 -15  -5  -4    0.48    0.12
 -15   5  -4    0.34    0.12
 -15   5  -4    0.30    0.11
 -17  -5  -4    0.02    0.10
 -17   5  -4    0.11    0.11
 -17   5  -4    0.26    0.11
 -19  -5  -4    0.02    0.10
 -19   5  -4   -0.03    0.10
 -19   5  -4    0.06    0.10
 -20   6   4    0.07    0.13
  18  -6  -4    0.12    0.06
 -18   6   4   -0.14    0.09
  16  -6  -4    0.27    0.07
 -16   6   4    0.16    0.06
  14  -6  -4    1.07    0.11
 -14  -6   4    0.82    0.07
 -14   6   4    0.82    0.10
 -12  -6   4    3.37    0.16
  12  -6  -4    3.45    0.19
 -12   6   4    3.27    0.18
  10  -6  -4    0.65    0.10
  10  -6  -4    0.64    0.09
 -10  -6   4    0.54    0.08
 -10  -6   4    0.45    0.06
  10   6  -4    0.58    0.07
 -10   6   4    0.58    0.09
  -8  -6   4    0.08    0.05
  -8  -6   4    0.02    0.05
   8  -6  -4    0.03    0.05
   8  -6  -4    0.03    0.06
  -8  -6   4   -0.01    0.04
  -8   6   4    0.03    0.05
  -8   6   4    0.01    0.05
   8   6  -4    0.00    0.04
   6  -6  -4    1.29    0.13
   6  -6  -4    1.39    0.13
  -6  -6   4    1.41    0.12
  -6  -6   4    1.39    0.12
  -6  -6   4    1.42    0.12
   6   6  -4    1.51    0.12
  -6   6   4    1.55    0.12
  -6   6   4    1.39    0.13
   4  -6  -4    0.66    0.10
  -4  -6   4    0.58    0.09
   4  -6  -4    0.41    0.08
  -4  -6   4    0.67    0.09
  -4   6   4    0.68    0.10
   4   6  -4    0.58    0.08
   2  -6  -4    0.02    0.06
   2  -6  -4    0.04    0.06
  -2  -6   4   -0.01    0.05
   2   6  -4   -0.04    0.05
  -2   6   4   -0.07    0.05
   0  -6  -4    0.11    0.07
   0  -6  -4    0.23    0.07
   0  -6   4    0.34    0.08
   0   6  -4    0.48    0.09
   0   6   4    0.37    0.09
  -2  -6  -4   -0.10    0.05
  -2  -6  -4    0.03    0.06
   2  -6   4    0.04    0.06
  -2   6  -4    0.07    0.07
   2   6   4    0.01    0.06
  -4  -6  -4    0.00    0.06
   4  -6   4   -0.01    0.07
  -4  -6  -4    0.01    0.06
  -4   6  -4   -0.04    0.06
   4   6   4   -0.01    0.07
  -6  -6  -4    1.96    0.16
   6  -6   4    2.08    0.17
  -6  -6  -4    1.66    0.16
  -6   6  -4    2.13    0.18
   6   6   4    1.81    0.16
  -6   6  -4    2.00    0.12
  -8  -6  -4    1.19    0.14
  -8  -6  -4    1.25    0.15
   8  -6   4    1.31    0.15
  -8   6  -4    1.34    0.11
   8   6   4    1.24    0.14
  -8   6  -4    1.31    0.15
 -10  -6  -4    0.01    0.08
 -10  -6  -4    0.10    0.07
  10  -6   4    0.05    0.08
  10   6   4    0.08    0.08
 -10   6  -4    0.02    0.08
 -10   6  -4    0.05    0.06
 -12  -6  -4    0.23    0.09
 -12  -6  -4    0.01    0.08
  12  -6   4    0.12    0.09
  12   6   4    0.17    0.10
 -12   6  -4    0.12    0.10
 -12   6  -4    0.16    0.09
 -14  -6  -4    1.34    0.17
 -14   6  -4    1.32    0.17
 -14   6  -4    1.09    0.15
 -16  -6  -4    0.98    0.16
 -16   6  -4    1.24    0.18
 -16   6  -4    0.93    0.15
 -18  -6  -4   -0.02    0.10
 -18   6  -4    0.21    0.12
 -18   6  -4   -0.01    0.11
 -19   7   4   -0.02    0.13
  17  -7  -4    2.35    0.16
 -17   7   4    2.11    0.15
  15  -7  -4    1.89    0.15
 -15  -7   4    1.96    0.12
 -15   7   4    2.21    0.15
 -13  -7   4    3.61    0.17
  13  -7  -4    3.47    0.20
 -13   7   4    3.68    0.20
 -11  -7   4    1.53    0.13
  11  -7  -4    1.80    0.16
  11  -7  -4    1.29    0.14
 -11   7   4    1.50    0.14
  -9  -7   4    0.72    0.09
   9  -7  -4    0.67    0.10
   9  -7  -4    0.70    0.10
  -9  -7   4    0.88    0.10
   9   7  -4    0.75    0.09
  -9   7   4    0.51    0.09
  -7  -7   4    0.56    0.08
  -7  -7   4    0.53    0.09
  -7  -7   4    0.61    0.09
   7  -7  -4    0.49    0.09
   7  -7  -4    0.65    0.10
  -7   7   4    0.51    0.09
  -7   7   4    0.55    0.10
   7   7  -4    0.57    0.09
   5  -7  -4    1.49    0.14
  -5  -7   4    1.30    0.13
  -5  -7   4    1.42    0.13
  -5  -7   4    1.38    0.13
   5  -7  -4    1.27    0.14
  -5   7   4    1.40    0.14
   5   7  -4    1.38    0.13
   3  -7  -4   -0.04    0.05
   3  -7  -4    0.10    0.07
  -3  -7   4    0.08    0.06
   3   7  -4    0.03    0.05
  -3   7   4   -0.01    0.06
   1  -7  -4    1.17    0.13
   1  -7  -4    1.27    0.14
  -1  -7   4    1.15    0.12
   1   7  -4    0.97    0.12
  -1   7   4    1.18    0.13
  -1  -7  -4    0.33    0.09
   1  -7   4    0.43    0.09
  -1  -7  -4    0.34    0.09
   1   7   4    0.40    0.09
  -1   7  -4    0.63    0.10
   3  -7   4    5.51    0.27
  -3  -7  -4    5.37    0.26
  -3  -7  -4    5.68    0.27
   3   7   4    5.08    0.26
  -3   7  -4    5.77    0.27
  -5  -7  -4   -0.01    0.07
   5  -7   4   -0.01    0.07
  -5  -7  -4   -0.05    0.07
  -5   7  -4    0.01    0.07
   5   7   4   -0.08    0.07
   7  -7   4    0.29    0.09
  -7  -7  -4    0.28    0.09
  -7  -7  -4    0.11    0.08
   7   7   4    0.36    0.10
  -7   7  -4    0.30    0.10
  -9  -7  -4    1.47    0.17
   9  -7   4    1.39    0.16
  -9  -7  -4    1.53    0.16
  -9   7  -4    1.75    0.14
   9   7   4    1.91    0.19
  -9   7  -4    1.54    0.17
 -11  -7  -4    0.15    0.11
  11  -7   4    0.05    0.10
 -11  -7  -4    0.04    0.08
 -11   7  -4    0.16    0.08
  11   7   4    0.07    0.08
 -11   7  -4    0.18    0.10
  13  -7   4    0.83    0.14
 -13  -7  -4    0.60    0.14
 -13   7  -4    0.74    0.12
 -13   7  -4    0.99    0.16
 -15  -7  -4    1.50    0.18
 -15   7  -4    1.29    0.16
 -15   7  -4    1.59    0.19
 -17  -7  -4    0.16    0.11
 -17   7  -4   -0.04    0.09
 -17   7  -4    0.12    0.11
  18  -8  -4    0.31    0.09
 -18   8   4    0.20    0.08
 -16  -8   4    3.67    0.17
  16  -8  -4    3.30    0.21
 -16   8   4    3.83    0.21
  14  -8  -4    0.05    0.07
 -14  -8   4    0.07    0.06
 -14   8   4   -0.01    0.07
  12  -8  -4    2.87    0.20
 -12  -8   4    2.98    0.17
 -12   8   4    3.31    0.20
 -10  -8   4   -0.02    0.06
  10  -8  -4   -0.09    0.05
  10  -8  -4   -0.07    0.07
 -10   8   4   -0.01    0.07
  -8  -8   4    2.87    0.17
  -8  -8   4    3.22    0.19
   8  -8  -4    3.13    0.19
   8  -8  -4    2.97    0.20
  -8   8   4    2.80    0.19
   8   8  -4    2.73    0.17
   6  -8  -4    3.89    0.22
  -6  -8   4    3.76    0.20
   6  -8  -4    3.57    0.21
  -6  -8   4    3.49    0.20
  -6  -8   4    4.11    0.21
   6   8  -4    4.01    0.21
  -6   8   4    3.67    0.22
   4  -8  -4    0.03    0.07
  -4  -8   4   -0.01    0.06
  -4  -8   4    0.01    0.06
   4  -8  -4   -0.04    0.06
  -4   8   4   -0.07    0.07
   4   8  -4   -0.04    0.06
  -2  -8   4    4.24    0.23
   2  -8  -4    4.69    0.25
  -2  -8   4    4.81    0.24
   2  -8  -4    4.56    0.24
   2   8  -4    4.77    0.24
  -2   8   4    4.32    0.24
   0  -8  -4    4.57    0.25
   0  -8  -4    4.61    0.25
   0  -8   4    4.43    0.25
   0   8   4    4.96    0.26
   0   8  -4    4.90    0.25
   2  -8   4    4.35    0.25
  -2  -8  -4    4.57    0.25
  -2  -8  -4    5.07    0.26
   2   8   4    4.62    0.26
  -2   8  -4    4.46    0.25
  -4  -8  -4    1.58    0.17
   4  -8   4    1.21    0.15
  -4  -8  -4    1.10    0.15
   4   8   4    1.12    0.14
  -4   8  -4    1.53    0.16
  -6  -8  -4    0.32    0.10
   6  -8   4    0.33    0.11
  -6  -8  -4    0.35    0.10
  -6   8  -4    0.18    0.09
   6   8   4    0.37    0.10
  -8  -8  -4    5.21    0.28
   8  -8   4    5.11    0.28
  -8  -8  -4    4.91    0.28
   8   8   4    4.73    0.28
  -8   8  -4    5.39    0.29
 -10  -8  -4    4.62    0.27
  10  -8   4    3.67    0.25
 -10  -8  -4    4.19    0.27
 -10   8  -4    4.57    0.29
  10   8   4    5.23    0.28
 -10   8  -4    4.19    0.23
 -12  -8  -4    2.65    0.22
 -12  -8  -4    3.10    0.24
  12  -8   4    2.80    0.23
  12   8   4    2.97    0.23
 -12   8  -4    2.83    0.20
 -12   8  -4    2.66    0.24
 -14  -8  -4    0.02    0.11
 -14   8  -4    0.15    0.11
 -14   8  -4    0.07    0.10
 -16  -8  -4   -0.02    0.10
 -16   8  -4    0.00    0.11
 -16   8  -4   -0.02    0.09
  17  -9  -4   -0.04    0.08
 -17   9   4    0.05    0.08
 -15  -9   4    2.46    0.16
  15  -9  -4    2.44    0.20
 -15   9   4    2.41    0.19
 -13  -9   4    1.12    0.12
  13  -9  -4    1.02    0.14
 -13   9   4    1.40    0.15
  11  -9  -4    1.06    0.14
 -11  -9   4    1.05    0.12
 -11   9   4    0.98    0.14
   9  -9  -4    1.66    0.17
  -9  -9   4    2.08    0.17
   9  -9  -4    1.83    0.17
  -9   9   4    1.71    0.17
  -7  -9   4    2.10    0.16
   7  -9  -4    1.81    0.17
   7  -9  -4    2.05    0.18
  -7  -9   4    1.72    0.16
   7   9  -4    2.19    0.16
  -7   9   4    2.40    0.19
  -5  -9   4    6.68    0.29
   5  -9  -4    6.55    0.30
  -5  -9   4    6.31    0.29
   5  -9  -4    6.33    0.30
   5   9  -4    6.76    0.30
  -5   9   4    6.21    0.30
  -3  -9   4   23.90    0.76
   3  -9  -4   23.64    0.77
   3  -9  -4   23.15    0.76
  -3  -9   4   24.10    0.76
  -3   9   4   24.54    0.77
   3   9  -4   24.96    0.77
  -1  -9   4    3.91    0.23
  -1  -9   4    3.45    0.23
   1  -9  -4    4.19    0.25
   1  -9  -4    4.16    0.25
   1   9  -4    3.94    0.23
  -1   9   4    3.91    0.25
   1  -9   4    2.88    0.23
  -1  -9  -4    3.78    0.24
   1  -9   4    3.31    0.24
  -1  -9  -4    3.94    0.24
  -1   9  -4    3.21    0.24
   1   9   4    4.14    0.24
  -3  -9  -4    0.77    0.13
   3  -9   4    0.35    0.12
  -3  -9  -4    0.45    0.11
   3   9   4    0.58    0.12
  -3   9  -4    0.35    0.12
  -5  -9  -4    1.09    0.15
  -5  -9  -4    1.05    0.15
   5  -9   4    0.87    0.14
   5   9   4    0.78    0.13
  -5   9  -4    0.91    0.14
   7  -9   4    1.08    0.15
  -7  -9  -4    1.12    0.16
  -7  -9  -4    0.92    0.15
   7   9   4    1.20    0.16
  -7   9  -4    0.94    0.15
   9  -9   4    4.85    0.29
  -9  -9  -4    5.19    0.29
  -9  -9  -4    4.34    0.28
   9   9   4    4.61    0.29
  -9   9  -4    5.21    0.30
  11  -9   4    0.31    0.12
 -11  -9  -4    0.46    0.12
 -11  -9  -4    0.57    0.15
 -11   9  -4    0.56    0.11
  11   9   4    0.47    0.13
 -11   9  -4    0.43    0.13
 -13  -9  -4    3.24    0.27
 -13   9  -4    2.99    0.23
 -13   9  -4    4.04    0.29
 -15  -9  -4    0.26    0.13
 -15   9  -4    0.28    0.12
 -15   9  -4    0.41    0.14
 -16 -10   4    0.07    0.07
  16 -10  -4    0.24    0.10
 -16  10   4    0.23    0.10
  14 -10  -4    1.83    0.19
 -14 -10   4    2.23    0.17
 -14  10   4    1.76    0.18
  12 -10  -4    0.20    0.10
 -12 -10   4    0.14    0.08
 -12  10   4    0.16    0.10
 -10 -10   4   -0.01    0.07
  10 -10  -4    0.01    0.09
 -10  10   4    0.01    0.09
   8 -10  -4   12.15    0.48
   8 -10  -4   12.77    0.48
  -8 -10   4   12.77    0.47
   8  10  -4   12.45    0.49
  -8  10   4   12.61    0.48
  -6 -10   4   -0.15    0.08
   6 -10  -4    0.07    0.08
  -6 -10   4   -0.07    0.07
   6 -10  -4   -0.05    0.08
   6  10  -4    0.04    0.07
  -6  10   4    0.03    0.08
   4 -10  -4    0.75    0.13
  -4 -10   4    0.92    0.13
  -4 -10   4    0.96    0.14
   4 -10  -4    1.09    0.16
  -4  10   4    1.14    0.16
   4  10  -4    1.25    0.14
  -2 -10   4    0.05    0.08
   2 -10  -4    0.07    0.09
  -2 -10   4    0.17    0.10
   2 -10  -4    0.12    0.10
  -2  10   4    0.07    0.09
   2  10  -4    0.16    0.09
   0 -10  -4   20.70    0.72
   0 -10   4   20.36    0.70
   0 -10   4   21.63    0.72
   0 -10  -4   22.21    0.73
   0  10   4   21.13    0.72
   0  10  -4   21.20    0.71
  -2 -10  -4    1.10    0.16
  -2 -10  -4    1.14    0.16
   2 -10   4    0.85    0.16
   2 -10   4    0.86    0.16
   2  10   4    1.00    0.15
  -2  10  -4    0.88    0.17
  -4 -10  -4    1.72    0.19
   4 -10   4    1.63    0.19
  -4 -10  -4    1.87    0.20
   4 -10   4    1.55    0.18
  -4  10  -4    1.58    0.19
   4  10   4    1.60    0.19
   6 -10   4    0.13    0.10
  -6 -10  -4    0.15    0.11
  -6 -10  -4    0.15    0.10
   6 -10   4    0.23    0.11
  -6  10  -4    0.15    0.11
   6  10   4    0.31    0.11
  -8 -10  -4    0.77    0.15
   8 -10   4    0.81    0.15
  -8 -10  -4    0.77    0.14
   8  10   4    0.91    0.15
  -8  10  -4    0.74    0.15
  10 -10   4    0.09    0.10
 -10 -10  -4    0.07    0.10
 -10 -10  -4    0.07    0.11
  10  10   4    0.21    0.11
 -10  10  -4    0.27    0.13
 -12 -10  -4    0.92    0.17
  12 -10   4    0.97    0.17
 -12  10  -4    0.81    0.14
 -12  10  -4    0.94    0.17
 -14 -10  -4    0.39    0.14
 -14  10  -4    0.35    0.14
 -14  10  -4    0.49    0.13
 -15 -11   4    3.38    0.21
  15 -11  -4    3.21    0.25
 -15  11   4    3.36    0.25
 -13 -11   4    1.24    0.14
  13 -11  -4    1.33    0.18
 -13  11   4    1.07    0.16
  11 -11  -4    0.53    0.13
 -11 -11   4    0.52    0.11
 -11  11   4    0.59    0.13
   9 -11  -4    0.60    0.14
  -9 -11   4    0.80    0.13
   9 -11  -4    0.70    0.13
  -9  11   4    0.60    0.13
  -7 -11   4    2.11    0.19
   7 -11  -4    1.88    0.20
   7 -11  -4    2.05    0.20
  -7 -11   4    2.04    0.19
  -7  11   4    2.20    0.22
   7  11  -4    2.25    0.20
   5 -11  -4    0.61    0.13
  -5 -11   4    0.34    0.11
  -5 -11   4    0.63    0.12
   5 -11  -4    0.54    0.13
  -5  11   4    0.57    0.13
   5  11  -4    0.43    0.10
  -3 -11   4    0.83    0.14
   3 -11  -4    0.90    0.15
   3 -11  -4    0.66    0.14
  -3 -11   4    0.81    0.13
  -3  11   4    0.98    0.16
   3  11  -4    1.16    0.15
   1 -11  -4    3.44    0.26
   1 -11  -4    3.28    0.24
  -1 -11   4    2.72    0.22
  -1 -11   4    3.42    0.24
   1  11  -4    2.97    0.23
  -1  11   4    3.26    0.26
   1 -11   4   10.81    0.47
  -1 -11  -4   12.58    0.50
   1 -11   4   10.91    0.47
  -1 -11  -4   12.11    0.49
   1  11   4   12.83    0.50
  -1  11  -4   12.14    0.49
  -3 -11  -4   17.23    0.64
   3 -11   4   17.32    0.64
  -3 -11  -4   17.96    0.65
   3 -11   4   17.28    0.64
  -3  11  -4   18.21    0.65
   3  11   4   18.61    0.65
  -5 -11  -4    0.22    0.11
   5 -11   4    0.10    0.10
   5 -11   4    0.13    0.12
  -5 -11  -4    0.09    0.11
   5  11   4    0.37    0.12
  -5  11  -4    0.20    0.11
   7 -11   4    0.15    0.11
   7 -11   4    0.11    0.11
  -7 -11  -4   -0.04    0.09
  -7 -11  -4   -0.10    0.10
  -7  11  -4    0.02    0.11
   7  11   4   -0.10    0.10
   9 -11   4    0.16    0.12
  -9 -11  -4   -0.04    0.09
  -9 -11  -4   -0.13    0.11
   9 -11   4   -0.03    0.10
  -9  11  -4    0.00    0.11
   9  11   4   -0.06    0.10
 -11 -11  -4    2.07    0.24
  11 -11   4    2.57    0.25
  11 -11   4    2.56    0.25
 -11  11  -4    2.18    0.25
  13 -11   4    0.74    0.17
 -13 -11  -4    0.61    0.16
 -13  11  -4    0.79    0.17
 -14 -12   4    1.24    0.15
  14 -12  -4    1.27    0.19
 -14  12   4    1.26    0.18
  12 -12  -4   -0.07    0.11
 -12 -12   4    0.11    0.09
 -12  12   4   -0.08    0.10
  10 -12  -4    0.30    0.12
 -10 -12   4    0.13    0.09
 -10  12   4    0.06    0.11
   8 -12  -4    1.19    0.18
  -8 -12   4    0.84    0.15
   8 -12  -4    1.34    0.18
  -8  12   4    1.12    0.18
  -6 -12   4    0.70    0.14
  -6 -12   4    0.50    0.12
   6 -12  -4    0.85    0.16
   6 -12  -4    0.87    0.15
  -6  12   4    0.79    0.16
   6  12  -4    0.57    0.12
   4 -12  -4    0.15    0.10
  -4 -12   4    0.05    0.09
   4 -12  -4    0.33    0.12
  -4 -12   4    0.22    0.11
  -4  12   4    0.24    0.11
   4  12  -4    0.25    0.11
  -2 -12   4    1.41    0.18
   2 -12  -4    1.58    0.19
   2 -12  -4    1.78    0.21
  -2 -12   4    1.28    0.18
   2  12  -4    1.53    0.18
  -2  12   4    1.57    0.20
   0 -12   4    2.79    0.25
   0 -12  -4    2.85    0.26
   0 -12  -4    3.46    0.27
   0 -12   4    3.37    0.25
   0  12  -4    3.12    0.26
   0  12   4    3.43    0.27
   2 -12   4    2.35    0.24
   2 -12   4    2.46    0.24
  -2 -12  -4    2.51    0.25
  -2 -12  -4    2.75    0.26
  -2  12  -4    2.40    0.24
   2  12   4    2.77    0.26
  -4 -12  -4    0.31    0.13
  -4 -12  -4    0.40    0.13
   4 -12   4    0.15    0.12
   4 -12   4    0.20    0.12
   4  12   4    0.42    0.13
  -4  12  -4    0.16    0.12
   6 -12   4    0.35    0.13
  -6 -12  -4    0.48    0.14
  -6 -12  -4    0.37    0.13
   6 -12   4    0.38    0.13
   6  12   4    0.43    0.13
  -6  12  -4    0.31    0.14
  -8 -12  -4    0.33    0.13
   8 -12   4    0.37    0.13
   8 -12   4    0.45    0.14
  -8 -12  -4    0.55    0.15
  -8  12  -4    0.33    0.14
   8  12   4    0.51    0.15
  10 -12   4    0.17    0.14
 -10 -12  -4   -0.02    0.12
  10 -12   4    0.01    0.12
 -10  12  -4    0.15    0.13
  12 -12   4    0.85    0.18
 -12 -12  -4    0.98    0.19
 -12  12  -4    0.82    0.18
  13 -13  -4    0.42    0.14
 -13 -13   4    0.48    0.12
 -13  13   4    0.38    0.13
  11 -13  -4    0.08    0.11
 -11 -13   4   -0.10    0.08
 -11  13   4   -0.02    0.10
  -9 -13   4    0.21    0.11
   9 -13  -4    0.19    0.13
  -9  13   4    0.25    0.13
  -7 -13   4    1.67    0.20
   7 -13  -4    1.45    0.21
   7 -13  -4    1.60    0.20
  -7  13   4    1.23    0.19
   5 -13  -4    0.14    0.12
   5 -13  -4    0.15    0.12
  -5 -13   4    0.51    0.13
  -5 -13   4    0.19    0.11
  -5  13   4    0.37    0.14
   5  13  -4    0.33    0.12
  -3 -13   4   -0.02    0.11
  -3 -13   4    0.03    0.10
   3 -13  -4   -0.06    0.10
   3 -13  -4   -0.01    0.10
  -3  13   4    0.01    0.11
   3  13  -4   -0.07    0.09
  -1 -13   4    0.18    0.12
   1 -13  -4    0.32    0.14
  -1 -13   4    0.25    0.12
   1 -13  -4    0.15    0.13
  -1  13   4    0.36    0.14
   1  13  -4    0.09    0.11
   1 -13   4    0.80    0.17
   1 -13   4    1.17    0.19
  -1 -13  -4    0.75    0.17
  -1 -13  -4    1.01    0.18
  -1  13  -4    1.09    0.18
   1  13   4    0.61    0.17
  -3 -13  -4    1.08    0.19
   3 -13   4    1.07    0.18
   3 -13   4    0.87    0.17
  -3 -13  -4    0.89    0.18
  -3  13  -4    0.73    0.16
   3  13   4    0.89    0.18
  -5 -13  -4    0.77    0.17
   5 -13   4    0.69    0.16
  -5 -13  -4    0.48    0.15
   5 -13   4    0.71    0.16
  -5  13  -4    0.85    0.18
   5  13   4    0.80    0.17
   7 -13   4    0.53    0.15
  -7 -13  -4    0.57    0.16
  -7 -13  -4    0.64    0.17
   7 -13   4    0.52    0.15
  -7  13  -4    0.78    0.17
   7  13   4    0.37    0.15
   9 -13   4    0.04    0.13
  -9 -13  -4   -0.13    0.12
  -9 -13  -4   -0.05    0.12
   9 -13   4   -0.06    0.12
  -9  13  -4    0.04    0.14
   9  13   4    0.10    0.12
  11 -13   4   -0.01    0.12
  11 -13   4    0.46    0.16
 -11 -13  -4   -0.11    0.14
 -11  13  -4    0.35    0.15
 -10 -14   4    0.28    0.12
  10 -14  -4    0.21    0.14
 -10  14   4    0.43    0.15
  -8 -14   4    1.59    0.20
   8 -14  -4    2.20    0.26
  -8  14   4    2.01    0.25
  -6 -14   4    0.26    0.13
   6 -14  -4    0.12    0.13
   6 -14  -4    0.11    0.12
  -6  14   4    0.15    0.14
   4 -14  -4    0.11    0.12
  -4 -14   4    0.06    0.11
   4 -14  -4   -0.01    0.12
  -4 -14   4    0.04    0.11
   4  14  -4    0.15    0.11
  -4  14   4    0.05    0.12
   2 -14  -4    1.19    0.20
   2 -14  -4    1.32    0.21
  -2 -14   4    0.98    0.17
  -2 -14   4    0.98    0.18
  -2  14   4    1.12    0.19
   2  14  -4    1.02    0.17
   0 -14  -4    0.17    0.14
   0 -14   4    0.18    0.12
   0 -14   4    0.28    0.13
   0 -14  -4    0.46    0.15
   0  14   4    0.18    0.14
   0  14  -4    0.34    0.14
  -2 -14  -4    0.78    0.18
   2 -14   4    0.68    0.16
  -2 -14  -4    0.67    0.18
   2 -14   4    0.56    0.15
   2  14   4    0.32    0.17
  -2  14  -4    0.49    0.15
  -4 -14  -4    0.15    0.15
  -4 -14  -4    0.02    0.13
   4 -14   4    0.19    0.13
   4 -14   4   -0.03    0.12
   4  14   4   -0.04    0.12
  -4  14  -4    0.07    0.12
   6 -14   4    0.25    0.15
  -6 -14  -4    0.30    0.14
  -6 -14  -4    0.42    0.15
   6 -14   4    0.36    0.15
   6  14   4    0.42    0.15
  -6  14  -4    0.44    0.16
  -8 -14  -4   -0.18    0.12
   8 -14   4    0.01    0.13
   8 -14   4    0.02    0.14
  -8 -14  -4    0.15    0.13
   8  14   4    0.00    0.13
  -8  14  -4   -0.12    0.13
  -7 -15   4    0.10    0.12
   7 -15  -4   -0.03    0.13
  -7  15   4    0.33    0.15
   5 -15  -4    0.77    0.19
  -5 -15   4    0.76    0.18
   5 -15  -4    1.04    0.20
  -5  15   4    0.86    0.19
  -3 -15   4    0.98    0.19
  -3 -15   4    1.00    0.19
   3 -15  -4    1.12    0.20
   3 -15  -4    1.04    0.21
  -3  15   4    1.09    0.19
   3  15  -4    1.12    0.19
  -1 -15   4    0.59    0.17
   1 -15  -4    0.90    0.19
   1 -15  -4    1.03    0.21
  -1 -15   4    0.60    0.16
  -1  15   4    0.75    0.18
   1  15  -4    0.71    0.17
   1 -15   4   -0.11    0.12
  -1 -15  -4    0.03    0.13
  -1 -15  -4    0.01    0.13
   1 -15   4    0.03    0.12
   1  15   4    0.08    0.14
  -1  15  -4    0.07    0.13
  -3 -15  -4    0.11    0.15
  -3 -15  -4    0.04    0.13
   3 -15   4    0.06    0.13
   3 -15   4    0.06    0.13
  -3  15  -4    0.22    0.14
   3  15   4    0.24    0.15
  -5 -15  -4    5.17    0.37
   5 -15   4    5.36    0.39
   5 -15   4    5.04    0.37
  -5 -15  -4    5.85    0.39
  -5  15  -4    5.41    0.39
   5  15   4    7.01    0.41
  -2 -16   4    6.18    0.39
  -2 -16   4    7.19    0.42
   2 -16  -4    6.33    0.41
   2 -16  -4    6.38    0.41
   2  16  -4    5.64    0.38
  -2  16   4    7.25    0.44
   0 -16  -4    0.64    0.18
   0 -16   4    0.81    0.18
   0 -16  -4    0.88    0.21
   0 -16   4    0.88    0.20
   0  16   4    0.97    0.21
   0  16  -4    0.46    0.17
 -20   0   5   -0.08    0.10
 -18   0   5   -0.04    0.10
 -16   0   5   -0.06    0.10
 -14   0   5   -0.11    0.07
 -14   0   5   -0.04    0.02
  12   0  -5    0.01    0.04
 -12   0   5    0.03    0.03
 -12   0   5    0.00    0.03
 -12   0   5   -0.07    0.07
  10   0  -5    0.00    0.03
 -10   0   5   -0.02    0.03
  10   0  -5    0.00    0.04
 -10   0   5   -0.02    0.05
 -10   0   5   -0.01    0.03
  -8   0   5    0.01    0.04
   8   0  -5   -0.03    0.04
   8   0  -5    0.05    0.05
  -8   0   5   -0.05    0.04
  -8   0   5   -0.01    0.04
  -6   0   5    0.00    0.04
   6   0  -5   -0.06    0.04
   6   0  -5   -0.04    0.04
  -6   0   5   -0.03    0.04
   4   0  -5   -0.09    0.04
  -4   0   5   -0.04    0.04
   4   0  -5    0.02    0.05
  -4   0   5   -0.05    0.04
   2   0  -5   -0.06    0.04
  -2   0   5   -0.05    0.05
   2   0  -5   -0.09    0.04
  -2   0   5   -0.02    0.05
   0   0  -5   -0.04    0.05
   0   0  -5   -0.02    0.05
   0   0   5    0.03    0.06
   2   0   5    0.05    0.06
  -2   0  -5    0.03    0.06
  -2   0  -5   -0.06    0.06
  -4   0  -5   -0.02    0.06
   4   0   5    0.12    0.07
  -4   0  -5   -0.13    0.05
   6   0   5   -0.03    0.06
  -6   0  -5   -0.02    0.06
  -6   0  -5   -0.01    0.07
  -8   0  -5   -0.04    0.06
   8   0   5   -0.03    0.07
  -8   0  -5   -0.09    0.07
 -10   0  -5   -0.04    0.07
 -10   0  -5   -0.17    0.07
  10   0   5   -0.03    0.08
  12   0   5    0.09    0.10
 -12   0  -5   -0.17    0.08
 -14   0  -5   -0.04    0.09
 -16   0  -5   -0.20    0.08
 -18   0  -5   -0.01    0.10
 -21  -1   5    0.04    0.12
 -21   1   5    0.21    0.16
 -19  -1   5   -0.07    0.10
 -19   1   5    0.01    0.11
 -17  -1   5    0.49    0.13
 -17   1   5    0.47    0.14
  15  -1  -5    2.02    0.10
 -15  -1   5    2.13    0.20
 -15   1   5    2.53    0.21
  13  -1  -5    0.03    0.04
 -13  -1   5    0.11    0.08
 -13  -1   5    0.03    0.03
 -13   1   5    0.04    0.03
 -13   1   5   -0.01    0.07
 -11  -1   5    1.87    0.16
 -11  -1   5    1.57    0.10
  11  -1  -5    1.68    0.10
  11  -1  -5    1.68    0.11
 -11   1   5    1.64    0.16
 -11   1   5    1.61    0.10
  11   1  -5    1.62    0.09
  -9  -1   5    0.04    0.04
   9  -1  -5    0.09    0.04
   9  -1  -5    0.05    0.04
  -9  -1   5    0.07    0.04
  -9  -1   5    0.08    0.06
   9   1  -5    0.07    0.04
  -9   1   5    0.08    0.05
  -9   1   5    0.07    0.04
   9   1  -5    0.09    0.05
   7  -1  -5    0.09    0.05
   7  -1  -5    0.17    0.05
  -7  -1   5    0.04    0.05
  -7  -1   5    0.15    0.05
  -7  -1   5    0.07    0.05
   7   1  -5    0.09    0.05
  -7   1   5    0.18    0.05
   7   1  -5    0.12    0.05
  -5  -1   5    2.19    0.14
  -5  -1   5    2.29    0.13
   5  -1  -5    2.37    0.14
  -5  -1   5    2.33    0.12
   5  -1  -5    2.14    0.14
   5   1  -5    2.21    0.13
   5   1  -5    1.94    0.13
  -5   1   5    2.40    0.13
  -5   1   5    2.17    0.14
   3  -1  -5    1.63    0.12
   3  -1  -5    1.80    0.13
  -3  -1   5    1.67    0.08
  -3  -1   5    1.71    0.12
  -3  -1   5    1.59    0.13
  -3   1   5    1.44    0.12
  -3   1   5    1.57    0.13
   3   1  -5    1.48    0.12
   3   1  -5    1.44    0.12
   1  -1  -5    0.31    0.08
   1  -1  -5    0.67    0.09
  -1  -1   5    0.19    0.07
   1   1  -5    0.29    0.07
  -1   1   5    0.17    0.07
   1   1  -5    0.16    0.06
   1  -1   5    0.02    0.06
  -1  -1  -5   -0.02    0.06
  -1  -1  -5    0.07    0.07
   1  -1   5   -0.01    0.01
  -1   1  -5   -0.03    0.06
   1   1   5   -0.03    0.05
  -1   1  -5    0.00    0.06
  -3  -1  -5    0.01    0.06
  -3  -1  -5   -0.05    0.06
   3  -1   5    0.05    0.07
  -3   1  -5    0.03    0.07
  -3   1  -5   -0.06    0.06
  -5  -1  -5    0.60    0.10
  -5  -1  -5    0.70    0.11
   5  -1   5    0.48    0.10
   5   1   5    0.58    0.10
  -5   1  -5    0.32    0.09
  -5   1  -5    0.63    0.11
  -7  -1  -5    2.22    0.18
   7  -1   5    2.21    0.17
  -7  -1  -5    2.32    0.18
  -7   1  -5    2.46    0.19
   7   1   5    2.36    0.18
  -7   1  -5    2.46    0.18
   9  -1   5    0.05    0.08
  -9  -1  -5    0.05    0.08
  -9  -1  -5    0.01    0.08
  -9   1  -5    0.12    0.08
  -9   1  -5   -0.04    0.08
   9   1   5    0.06    0.08
 -11  -1  -5   10.37    0.41
  11  -1   5   10.17    0.41
 -11  -1  -5   10.88    0.43
  11   1   5   10.68    0.42
 -11   1  -5    9.94    0.42
 -13  -1  -5    2.62    0.23
 -13  -1  -5    2.70    0.21
  13  -1   5    2.73    0.21
  13   1   5    2.59    0.21
 -13   1  -5    2.67    0.23
 -15  -1  -5    0.52    0.13
 -15   1  -5    0.84    0.14
 -17  -1  -5   -0.02    0.10
 -17   1  -5    0.17    0.11
 -20  -2   5    0.94    0.19
 -20   2   5    0.78    0.18
 -18  -2   5    1.60    0.20
 -18   2   5    1.82    0.22
  16  -2  -5    0.80    0.07
 -16  -2   5    0.74    0.15
 -16   2   5    0.92    0.16
 -14  -2   5   15.83    0.57
  14  -2  -5   14.94    0.46
 -14   2   5   15.94    0.59
 -14   2   5   16.06    0.45
  12  -2  -5    0.65    0.08
 -12  -2   5    0.70    0.07
 -12  -2   5    0.61    0.10
 -12   2   5    0.55    0.11
 -10  -2   5    3.28    0.19
  10  -2  -5    3.78    0.16
 -10  -2   5    3.48    0.15
 -10  -2   5    3.54    0.16
  10  -2  -5    3.54    0.17
 -10   2   5    3.83    0.16
 -10   2   5    3.53    0.16
  10   2  -5    3.37    0.15
   8  -2  -5   12.08    0.40
  -8  -2   5   12.80    0.39
  -8  -2   5   12.48    0.42
  -8  -2   5   12.08    0.39
   8  -2  -5   12.27    0.39
   8   2  -5   12.35    0.39
  -8   2   5   11.79    0.39
  -8   2   5   12.37    0.39
  -6  -2   5    0.51    0.08
   6  -2  -5    0.68    0.08
   6  -2  -5    0.55    0.09
  -6  -2   5    0.52    0.07
  -6  -2   5    0.48    0.07
  -6   2   5    0.60    0.08
   6   2  -5    0.55    0.08
  -6   2   5    0.55    0.08
   6   2  -5    0.56    0.08
   4  -2  -5   15.88    0.51
   4  -2  -5   16.11    0.50
  -4  -2   5   15.51    0.46
  -4  -2   5   16.23    0.49
  -4  -2   5   14.94    0.49
   4   2  -5   15.26    0.49
   4   2  -5   15.81    0.50
  -4   2   5   16.89    0.50
  -4   2   5   15.51    0.50
  -2  -2   5   12.35    0.40
   2  -2  -5   11.99    0.41
   2  -2  -5   12.25    0.41
  -2  -2   5   11.85    0.41
   2   2  -5   12.05    0.41
   2   2  -5   11.62    0.40
  -2   2   5   11.98    0.41
   0  -2  -5   13.04    0.46
   0  -2   5   13.43    0.46
   0  -2  -5   13.75    0.46
   0   2   5   13.35    0.46
   0   2  -5   14.21    0.46
   0   2  -5   13.66    0.45
  -2  -2  -5    1.13    0.13
  -2  -2  -5    1.17    0.13
   2  -2   5    1.06    0.12
  -2   2  -5    1.12    0.12
  -2   2  -5    0.94    0.12
   2   2   5    0.99    0.12
  -4  -2  -5    2.44    0.17
  -4  -2  -5    2.48    0.17
   4  -2   5    2.35    0.17
   4   2   5    2.66    0.17
  -4   2  -5    2.60    0.18
  -4   2  -5    2.59    0.17
  -6  -2  -5    0.84    0.12
   6  -2   5    0.87    0.12
  -6  -2  -5    0.64    0.11
  -6   2  -5    0.77    0.12
   6   2   5    0.84    0.12
  -8  -2  -5   10.59    0.41
  -8  -2  -5   10.16    0.40
   8  -2   5   10.61    0.41
  -8   2  -5   10.33    0.41
   8   2   5   10.67    0.41
 -10  -2  -5   13.11    0.48
  10  -2   5   13.21    0.48
 -10  -2  -5   12.07    0.47
  10   2   5   12.56    0.47
 -10   2  -5   12.74    0.48
 -12  -2  -5    4.21    0.24
 -12  -2  -5    4.00    0.27
  12  -2   5    4.19    0.25
 -12   2  -5    4.45    0.26
  12   2   5    3.93    0.25
 -14  -2  -5    2.19    0.21
 -14   2  -5    1.97    0.21
 -16  -2  -5    0.57    0.13
 -16   2  -5    0.65    0.14
 -18  -2  -5    1.70    0.20
 -18   2  -5    1.59    0.20
 -19  -3   5    1.52    0.20
 -19   3   5    1.71    0.23
 -17  -3   5    0.14    0.12
 -17   3   5    0.32    0.12
  15  -3  -5   17.53    0.54
 -15  -3   5   19.33    0.66
 -15   3   5   19.11    0.68
 -15   3   5   18.17    0.52
 -13  -3   5    0.06    0.08
 -13  -3   5    0.00    0.04
  13  -3  -5    0.06    0.05
 -13   3   5   -0.04    0.04
 -11  -3   5    0.80    0.11
  11  -3  -5    0.79    0.09
 -11  -3   5    0.70    0.08
 -11   3   5    0.67    0.08
  -9  -3   5    0.28    0.07
  -9  -3   5    0.24    0.05
   9  -3  -5    0.22    0.06
   9  -3  -5    0.24    0.06
  -9  -3   5    0.25    0.06
  -9   3   5    0.22    0.06
   9   3  -5    0.25    0.05
  -9   3   5    0.26    0.06
   7  -3  -5    7.03    0.27
   7  -3  -5    6.83    0.27
  -7  -3   5    7.43    0.26
  -7  -3   5    6.92    0.26
  -7  -3   5    7.43    0.27
  -7   3   5    7.14    0.28
  -7   3   5    7.20    0.27
   7   3  -5    7.29    0.26
   5  -3  -5    2.80    0.16
   5  -3  -5    2.75    0.16
  -5  -3   5    2.64    0.15
  -5  -3   5    2.66    0.15
  -5   3   5    2.83    0.15
   5   3  -5    2.65    0.15
  -5   3   5    2.68    0.16
  -3  -3   5   29.39    0.86
  -3  -3   5   29.97    0.86
   3  -3  -5   29.92    0.86
   3  -3  -5   27.63    0.86
  -3   3   5   29.48    0.86
   3   3  -5   30.37    0.86
   1  -3  -5    3.33    0.19
   1  -3  -5    3.49    0.19
  -1  -3   5    3.12    0.18
  -1   3   5    3.31    0.19
   1   3  -5    3.03    0.18
  -1  -3  -5   17.09    0.56
   1  -3   5   16.77    0.55
  -1  -3  -5   17.30    0.56
  -1   3  -5   17.27    0.55
   1   3   5   17.36    0.56
   3  -3   5   10.86    0.40
  -3  -3  -5   10.55    0.40
  -3  -3  -5   10.76    0.40
  -3   3  -5   10.91    0.40
   3   3   5   10.57    0.39
   5  -3   5    4.94    0.25
  -5  -3  -5    5.36    0.26
  -5  -3  -5    5.08    0.25
   5   3   5    5.38    0.26
  -5   3  -5    5.18    0.25
  -7  -3  -5    0.15    0.09
  -7  -3  -5    0.09    0.08
   7  -3   5    0.21    0.09
   7   3   5    0.11    0.08
  -7   3  -5    0.14    0.08
  -9  -3  -5    4.86    0.27
  -9  -3  -5    4.94    0.26
   9  -3   5    5.39    0.28
  -9   3  -5    5.17    0.27
  11  -3   5    8.28    0.37
 -11  -3  -5    8.97    0.39
 -11  -3  -5    8.17    0.36
 -11   3  -5    8.09    0.38
  11   3   5    8.47    0.37
 -13  -3  -5    3.96    0.27
  13  -3   5    3.15    0.23
 -13  -3  -5    3.84    0.24
 -13   3  -5    3.64    0.26
  13   3   5    3.70    0.25
 -15  -3  -5    0.50    0.13
 -15   3  -5    0.29    0.12
 -17  -3  -5   -0.09    0.10
 -17   3  -5   -0.17    0.10
 -20   4   5    6.74    0.42
 -18   4   5    0.06    0.11
  16  -4  -5    0.79    0.09
 -16   4   5    0.76    0.07
 -16   4   5    0.92    0.16
 -14  -4   5    1.14    0.07
  14  -4  -5    1.05    0.11
 -14   4   5    1.06    0.09
 -12  -4   5    9.22    0.31
  12  -4  -5    9.34    0.33
 -12   4   5    9.91    0.33
  10  -4  -5   -0.02    0.05
 -10  -4   5   -0.01    0.02
 -10  -4   5   -0.09    0.05
  10  -4  -5    0.04    0.06
  10   4  -5   -0.01    0.04
 -10   4   5   -0.02    0.05
   8  -4  -5    8.39    0.31
  -8  -4   5    8.89    0.31
  -8  -4   5    8.31    0.30
   8  -4  -5    8.00    0.31
  -8   4   5    8.88    0.31
   8   4  -5    7.99    0.29
  -8   4   5    8.21    0.31
  -6  -4   5    0.02    0.05
  -6  -4   5   -0.03    0.05
   6  -4  -5    0.09    0.06
   6  -4  -5   -0.02    0.05
  -6   4   5    0.01    0.05
  -6   4   5    0.02    0.05
   6   4  -5    0.04    0.05
  -4  -4   5    3.46    0.19
  -4  -4   5    3.68    0.18
   4  -4  -5    3.62    0.20
   4  -4  -5    3.75    0.19
  -4   4   5    3.33    0.19
   4   4  -5    3.70    0.18
  -2  -4   5    8.01    0.31
   2  -4  -5    7.92    0.32
   2  -4  -5    8.20    0.32
   2   4  -5    8.57    0.32
  -2   4   5    8.14    0.32
   0  -4   5    4.53    0.22
   0  -4  -5    4.38    0.22
   0  -4  -5    4.69    0.23
   0   4  -5    4.34    0.22
   0   4   5    4.40    0.23
   2  -4   5    8.01    0.32
  -2  -4  -5    7.95    0.33
  -2  -4  -5    7.76    0.32
   2   4   5    7.95    0.33
  -2   4  -5    7.71    0.32
  -4  -4  -5    0.35    0.09
   4  -4   5    0.43    0.10
  -4  -4  -5    0.40    0.10
   4   4   5    0.67    0.11
  -4   4  -5    0.42    0.10
  -6  -4  -5   39.19    1.13
   6  -4   5   36.44    1.12
  -6  -4  -5   37.99    1.12
   6   4   5   38.35    1.12
  -6   4  -5   38.44    1.13
  -8  -4  -5    1.33    0.16
  -8  -4  -5    1.42    0.16
   8  -4   5    1.58    0.17
   8   4   5    1.62    0.17
  -8   4  -5    1.84    0.18
 -10  -4  -5    0.24    0.11
  10  -4   5    0.40    0.11
 -10  -4  -5    0.29    0.11
  10   4   5    0.41    0.11
 -10   4  -5    0.56    0.13
 -12  -4  -5   -0.12    0.09
  12  -4   5    0.05    0.09
 -12  -4  -5   -0.01    0.07
 -12   4  -5   -0.08    0.09
  12   4   5   -0.09    0.09
 -14  -4  -5    4.55    0.29
 -14   4  -5    4.14    0.28
 -16  -4  -5    0.15    0.11
 -16   4  -5    0.27    0.13
 -18  -4  -5    0.20    0.13
 -18   4  -5    0.60    0.15
 -19   5   5    1.01    0.19
  17  -5  -5    0.22    0.07
 -17   5   5   -0.03    0.11
 -15  -5   5    1.07    0.08
  15  -5  -5    1.02    0.11
 -15   5   5    1.12    0.10
  13  -5  -5   -0.03    0.06
 -13  -5   5    0.05    0.04
 -13   5   5    0.00    0.05
 -11  -5   5   18.77    0.57
  11  -5  -5   19.21    0.60
 -11   5   5   19.00    0.59
   9  -5  -5   17.24    0.54
   9  -5  -5   17.39    0.56
  -9  -5   5   17.01    0.54
  -9  -5   5   17.31    0.52
   9   5  -5   18.22    0.53
  -9   5   5   16.95    0.55
  -7  -5   5    0.55    0.08
  -7  -5   5    0.52    0.08
   7  -5  -5    0.30    0.08
   7  -5  -5    0.59    0.09
   7   5  -5    0.48    0.08
  -7   5   5    0.35    0.08
  -7   5   5    0.35    0.08
   5  -5  -5    2.47    0.16
  -5  -5   5    2.44    0.16
   5  -5  -5    2.33    0.17
  -5  -5   5    2.42    0.15
   5   5  -5    2.68    0.16
  -5   5   5    2.43    0.17
  -3  -5   5    0.61    0.10
   3  -5  -5    0.47    0.09
   3  -5  -5    0.42    0.09
  -3   5   5    0.68    0.10
   3   5  -5    0.53    0.09
  -1  -5   5   22.42    0.71
   1  -5  -5   23.93    0.72
   1  -5  -5   23.22    0.72
   1   5  -5   21.83    0.70
  -1   5   5   23.70    0.72
  -1  -5  -5   -0.08    0.06
  -1  -5  -5   -0.01    0.07
   1  -5   5    0.00    0.06
   1   5   5    0.03    0.07
  -1   5  -5    0.06    0.07
   3  -5   5    0.08    0.07
  -3  -5  -5    0.13    0.08
  -3  -5  -5    0.13    0.08
  -3   5  -5    0.20    0.08
   3   5   5    0.16    0.08
  -5  -5  -5    3.09    0.21
  -5  -5  -5    3.39    0.23
   5  -5   5    3.38    0.22
  -5   5  -5    3.26    0.21
   5   5   5    3.39    0.22
  -7  -5  -5   -0.13    0.07
  -7  -5  -5   -0.05    0.07
   7  -5   5   -0.03    0.08
  -7   5  -5    0.01    0.04
  -7   5  -5    0.00    0.09
   7   5   5    0.08    0.08
   9  -5   5    1.55    0.17
  -9  -5  -5    1.84    0.18
  -9  -5  -5    1.54    0.17
   9   5   5    1.57    0.17
  -9   5  -5    1.69    0.12
  -9   5  -5    1.74    0.19
 -11  -5  -5    0.92    0.15
  11  -5   5    0.90    0.15
 -11  -5  -5    1.04    0.16
 -11   5  -5    1.06    0.16
  11   5   5    1.01    0.15
 -11   5  -5    0.96    0.11
 -13  -5  -5    0.36    0.13
  13  -5   5    0.33    0.12
 -13   5  -5    0.35    0.12
 -13   5  -5    0.27    0.09
 -15  -5  -5    2.57    0.25
 -15   5  -5    2.97    0.21
 -15   5  -5    2.42    0.24
 -17  -5  -5    3.04    0.27
 -17   5  -5    3.74    0.29
 -18   6   5    0.09    0.12
  16  -6  -5    0.76    0.10
 -16   6   5    0.77    0.10
 -14  -6   5   -0.02    0.04
  14  -6  -5    0.05    0.06
 -14   6   5   -0.09    0.05
 -12  -6   5   18.58    0.56
  12  -6  -5   17.85    0.59
 -12   6   5   18.99    0.59
  10  -6  -5   10.14    0.39
 -10  -6   5   10.71    0.37
  10  -6  -5   10.23    0.37
 -10   6   5   10.56    0.38
   8  -6  -5    0.25    0.07
  -8  -6   5    0.24    0.06
  -8  -6   5    0.25    0.07
   8  -6  -5    0.22    0.08
   8   6  -5    0.21    0.06
  -8   6   5    0.21    0.08
   6  -6  -5    5.47    0.25
  -6  -6   5    5.19    0.24
  -6  -6   5    5.84    0.25
   6  -6  -5    5.24    0.25
  -6   6   5    5.07    0.25
   6   6  -5    5.23    0.24
  -4  -6   5    7.79    0.31
   4  -6  -5    7.77    0.31
   4  -6  -5    7.31    0.32
  -4   6   5    7.29    0.31
   4   6  -5    7.76    0.30
   2  -6  -5    8.33    0.34
  -2  -6   5    8.14    0.34
   2  -6  -5    8.12    0.34
   2   6  -5    8.74    0.34
  -2   6   5    8.19    0.34
   0  -6  -5    9.25    0.37
   0  -6   5    9.33    0.37
   0  -6  -5    8.93    0.37
   0   6   5    8.81    0.37
   0   6  -5    9.23    0.36
   2  -6   5    3.04    0.21
  -2  -6  -5    3.31    0.22
  -2  -6  -5    3.02    0.21
  -2   6  -5    3.43    0.21
   2   6   5    3.27    0.21
  -4  -6  -5   -0.08    0.07
   4  -6   5   -0.04    0.07
  -4  -6  -5   -0.08    0.07
  -4   6  -5   -0.02    0.02
   4   6   5    0.05    0.08
  -4   6  -5    0.13    0.08
  -6  -6  -5    3.53    0.23
  -6  -6  -5    3.12    0.22
   6  -6   5    3.92    0.24
  -6   6  -5    3.37    0.15
  -6   6  -5    3.62    0.24
   6   6   5    3.26    0.23
  -8  -6  -5    0.51    0.12
  -8  -6  -5    0.59    0.12
   8  -6   5    0.59    0.13
  -8   6  -5    0.51    0.12
  -8   6  -5    0.71    0.08
   8   6   5    0.56    0.12
 -10  -6  -5    2.91    0.23
  10  -6   5    2.51    0.23
 -10  -6  -5    2.55    0.21
 -10   6  -5    3.10    0.25
 -10   6  -5    3.09    0.17
  10   6   5    3.00    0.22
 -12  -6  -5    0.82    0.15
  12  -6   5    0.53    0.13
 -12  -6  -5    0.99    0.17
  12   6   5    0.86    0.15
 -12   6  -5    0.65    0.11
 -12   6  -5    0.86    0.16
 -14  -6  -5    7.74    0.38
 -14   6  -5    8.65    0.41
 -16  -6  -5    9.75    0.45
 -16   6  -5   10.36    0.47
 -19   7   5    0.07    0.14
  17  -7  -5    0.06    0.07
 -17   7   5    0.00    0.06
 -15  -7   5    0.43    0.07
  15  -7  -5    0.62    0.11
 -15   7   5    0.42    0.09
 -13  -7   5    0.00    0.05
  13  -7  -5   -0.03    0.07
 -13   7   5   -0.08    0.06
  11  -7  -5    5.17    0.26
 -11  -7   5    5.03    0.24
 -11   7   5    5.34    0.26
   9  -7  -5    6.62    0.29
   9  -7  -5    6.34    0.27
  -9  -7   5    5.99    0.27
  -9   7   5    6.12    0.28
   7  -7  -5    0.35    0.09
  -7  -7   5    0.31    0.08
  -7  -7   5    0.21    0.07
   7  -7  -5    0.35    0.09
  -7   7   5    0.24    0.09
   7   7  -5    0.29    0.08
   5  -7  -5    1.21    0.15
  -5  -7   5    1.12    0.13
   5  -7  -5    1.04    0.13
  -5   7   5    1.13    0.14
   5   7  -5    1.12    0.13
  -3  -7   5    0.05    0.08
   3  -7  -5    0.08    0.08
   3  -7  -5   -0.03    0.07
  -3   7   5   -0.02    0.07
   3   7  -5   -0.03    0.06
   1  -7  -5    8.92    0.37
  -1  -7   5    8.71    0.36
   1  -7  -5    9.33    0.38
  -1   7   5    8.77    0.37
   1   7  -5    8.27    0.35
  -1  -7  -5    0.38    0.11
  -1  -7  -5    0.46    0.11
   1  -7   5    0.32    0.10
   1   7   5    0.52    0.12
  -1   7  -5    0.29    0.10
  -3  -7  -5   -0.05    0.07
   3  -7   5   -0.12    0.09
  -3  -7  -5    0.13    0.09
  -3   7  -5   -0.14    0.08
   3   7   5   -0.06    0.08
  -5  -7  -5    2.60    0.21
   5  -7   5    2.67    0.21
  -5  -7  -5    2.92    0.23
  -5   7  -5    3.10    0.22
   5   7   5    3.08    0.23
  -7  -7  -5    0.32    0.11
   7  -7   5    0.43    0.12
  -7  -7  -5    0.51    0.12
  -7   7  -5    0.42    0.12
   7   7   5    0.29    0.11
  -9  -7  -5    0.16    0.11
  -9  -7  -5    0.28    0.11
   9  -7   5    0.15    0.11
  -9   7  -5    0.20    0.11
   9   7   5   -0.04    0.09
 -11  -7  -5    0.14    0.10
 -11  -7  -5    0.16    0.12
  11  -7   5    0.14    0.11
 -11   7  -5    0.09    0.11
  11   7   5    0.15    0.10
  13  -7   5    0.08    0.11
 -13  -7  -5    0.31    0.12
 -13   7  -5    0.15    0.12
 -15  -7  -5    0.53    0.15
 -15   7  -5    0.49    0.15
  18  -8  -5    0.20    0.08
 -18   8   5   -0.11    0.07
  16  -8  -5   -0.01    0.07
 -16   8   5    0.00    0.07
 -14  -8   5    0.99    0.11
  14  -8  -5    0.91    0.13
 -14   8   5    1.11    0.13
  12  -8  -5    0.42    0.11
 -12  -8   5    0.33    0.08
 -12   8   5    0.31    0.10
 -10  -8   5    0.42    0.09
  10  -8  -5    0.51    0.12
 -10   8   5    0.47    0.11
   8  -8  -5    3.61    0.22
  -8  -8   5    3.74    0.22
   8  -8  -5    3.99    0.24
  -8  -8   5    3.45    0.21
  -8   8   5    3.79    0.23
   8   8  -5    3.57    0.21
  -6  -8   5    0.03    0.07
   6  -8  -5    0.18    0.09
  -6  -8   5    0.01    0.07
   6  -8  -5    0.13    0.09
  -6   8   5    0.21    0.09
   6   8  -5   -0.02    0.06
   4  -8  -5    0.25    0.10
  -4  -8   5    0.24    0.09
   4  -8  -5    0.34    0.10
  -4  -8   5    0.22    0.09
   4   8  -5    0.13    0.07
  -4   8   5    0.10    0.09
  -2  -8   5    4.20    0.25
   2  -8  -5    4.13    0.25
   2  -8  -5    4.28    0.25
  -2   8   5    3.77    0.24
   2   8  -5    4.25    0.24
   0  -8   5    0.10    0.10
   0  -8  -5    0.34    0.10
   0  -8  -5    0.24    0.11
   0   8  -5    0.17    0.10
   0   8   5    0.22    0.10
  -2  -8  -5    0.46    0.11
   2  -8   5    0.06    0.10
  -2  -8  -5    0.41    0.12
  -2   8  -5    0.06    0.11
   2   8   5    0.30    0.11
  -4  -8  -5   -0.01    0.09
  -4  -8  -5   -0.06    0.09
   4  -8   5   -0.10    0.09
   4   8   5   -0.12    0.08
  -4   8  -5   -0.12    0.08
   6  -8   5    9.53    0.42
  -6  -8  -5    9.97    0.43
  -6  -8  -5    9.78    0.42
   6   8   5    9.68    0.42
  -6   8  -5   10.44    0.44
   8  -8   5    0.29    0.12
  -8  -8  -5    0.38    0.12
  -8  -8  -5    0.50    0.13
  -8   8  -5    0.47    0.13
   8   8   5    0.35    0.12
 -10  -8  -5    0.02    0.11
  10  -8   5    0.07    0.11
 -10  -8  -5    0.11    0.10
 -10   8  -5   -0.01    0.11
  10   8   5    0.05    0.10
 -12  -8  -5   -0.12    0.10
  12  -8   5   -0.07    0.11
 -12   8  -5    0.01    0.11
 -14  -8  -5    0.65    0.16
 -14   8  -5    0.71    0.16
  17  -9  -5    0.12    0.09
 -17   9   5    0.02    0.07
 -15  -9   5    3.64    0.20
  15  -9  -5    4.09    0.25
 -15   9   5    4.05    0.24
 -13  -9   5    1.09    0.12
  13  -9  -5    1.20    0.16
 -13   9   5    1.03    0.14
 -11  -9   5    0.29    0.09
  11  -9  -5    0.28    0.11
 -11   9   5    0.16    0.10
   9  -9  -5    1.58    0.18
  -9  -9   5    1.50    0.15
  -9   9   5    1.64    0.17
   7  -9  -5    7.90    0.36
  -7  -9   5    7.91    0.34
  -7  -9   5    8.42    0.36
   7  -9  -5    8.48    0.36
  -7   9   5    8.00    0.36
   7   9  -5    8.54    0.35
  -5  -9   5    0.76    0.12
   5  -9  -5    0.74    0.14
  -5  -9   5    0.82    0.13
   5  -9  -5    0.60    0.12
   5   9  -5    0.69    0.12
  -5   9   5    0.64    0.12
   3  -9  -5    5.16    0.29
  -3  -9   5    5.47    0.29
   3  -9  -5    4.84    0.29
  -3  -9   5    5.45    0.28
   3   9  -5    5.20    0.27
  -3   9   5    5.16    0.29
   1  -9  -5    0.49    0.13
   1  -9  -5    0.40    0.12
  -1  -9   5    0.37    0.11
   1   9  -5    0.38    0.11
  -1   9   5    0.44    0.13
  -1  -9  -5    8.86    0.39
  -1  -9  -5    8.58    0.39
   1  -9   5    8.45    0.40
   1   9   5    9.09    0.40
  -1   9  -5    8.83    0.39
   3  -9   5    0.79    0.15
  -3  -9  -5    0.81    0.15
  -3  -9  -5    0.66    0.14
   3   9   5    0.70    0.14
  -3   9  -5    1.02    0.16
  -5  -9  -5    2.00    0.21
  -5  -9  -5    2.38    0.23
   5  -9   5    1.78    0.20
   5   9   5    2.69    0.24
  -5   9  -5    2.32    0.22
  -7  -9  -5    0.17    0.12
  -7  -9  -5   -0.08    0.09
   7  -9   5   -0.01    0.10
  -7   9  -5    0.09    0.10
   7   9   5    0.21    0.11
  -9  -9  -5    0.35    0.13
   9  -9   5    0.35    0.13
  -9  -9  -5    0.48    0.13
  -9   9  -5    0.29    0.12
   9   9   5    0.55    0.14
 -11  -9  -5    1.28    0.19
 -11  -9  -5    1.07    0.18
  11  -9   5    1.39    0.19
 -11   9  -5    1.05    0.18
  11   9   5    1.19    0.17
 -13  -9  -5    0.08    0.13
 -13   9  -5    0.01    0.13
 -15  -9  -5    0.45    0.15
 -15   9  -5    0.58    0.17
  16 -10  -5    0.44    0.12
 -16  10   5    0.33    0.11
 -14 -10   5    7.51    0.33
  14 -10  -5    8.47    0.38
 -14  10   5    7.87    0.36
 -12 -10   5    0.06    0.08
  12 -10  -5    0.02    0.10
 -12  10   5    0.11    0.09
  10 -10  -5    1.32    0.17
 -10 -10   5    1.12    0.14
 -10  10   5    1.12    0.16
   8 -10  -5    3.80    0.26
  -8 -10   5    3.65    0.24
   8 -10  -5    3.63    0.25
  -8  10   5    4.05    0.26
   6 -10  -5    0.85    0.15
  -6 -10   5    0.98    0.13
  -6 -10   5    0.98    0.15
   6 -10  -5    0.74    0.14
   6  10  -5    0.90    0.13
  -6  10   5    0.87    0.15
   4 -10  -5    1.19    0.17
   4 -10  -5    1.53    0.18
  -4 -10   5    1.53    0.18
  -4 -10   5    1.56    0.17
  -4  10   5    1.56    0.18
   4  10  -5    1.78    0.18
  -2 -10   5    0.62    0.13
   2 -10  -5    0.47    0.13
  -2 -10   5    0.72    0.14
   2 -10  -5    0.78    0.16
  -2  10   5    0.67    0.15
   2  10  -5    0.50    0.12
   0 -10   5    3.53    0.25
   0 -10  -5    3.58    0.26
   0 -10   5    3.63    0.26
   0 -10  -5    4.31    0.28
   0  10  -5    3.82    0.26
   0  10   5    3.76    0.28
   2 -10   5    0.98    0.17
  -2 -10  -5    1.63    0.20
  -2 -10  -5    1.46    0.19
  -2  10  -5    1.53    0.19
   2  10   5    1.31    0.18
   4 -10   5    6.36    0.34
  -4 -10  -5    6.05    0.34
  -4 -10  -5    5.59    0.33
  -4  10  -5    5.53    0.33
   4  10   5    6.64    0.36
   6 -10   5    0.41    0.13
  -6 -10  -5    0.25    0.12
  -6 -10  -5    0.07    0.10
   6  10   5    0.25    0.12
  -6  10  -5    0.26    0.12
   8 -10   5    3.35    0.28
  -8 -10  -5    3.89    0.29
  -8 -10  -5    3.86    0.28
  -8  10  -5    3.25    0.27
   8  10   5    3.83    0.29
  10 -10   5    1.68    0.21
 -10 -10  -5    1.62    0.21
 -10 -10  -5    1.66    0.22
  10  10   5    1.80    0.22
 -10  10  -5    1.79    0.23
  12 -10   5    5.43    0.34
 -12 -10  -5    5.46    0.34
 -12  10  -5    5.81    0.37
 -14 -10  -5    0.33    0.15
 -14  10  -5    0.06    0.12
  15 -11  -5    2.45    0.24
 -15 -11   5    1.95    0.17
 -15  11   5    2.02    0.20
 -13 -11   5   -0.03    0.08
  13 -11  -5    0.09    0.11
 -13  11   5    0.16    0.11
  11 -11  -5    1.11    0.17
 -11 -11   5    0.82    0.13
 -11  11   5    0.83    0.16
   9 -11  -5   -0.12    0.09
  -9 -11   5    0.21    0.09
  -9  11   5   -0.02    0.10
  -7 -11   5    0.07    0.10
   7 -11  -5   -0.13    0.09
   7 -11  -5    0.04    0.10
  -7  11   5   -0.25    0.09
   5 -11  -5   -0.02    0.10
  -5 -11   5    0.06    0.10
   5 -11  -5    0.08    0.11
  -5 -11   5    0.06    0.08
   5  11  -5    0.12    0.10
  -5  11   5   -0.05    0.10
   3 -11  -5    0.73    0.16
   3 -11  -5    0.36    0.13
  -3 -11   5    0.59    0.14
  -3 -11   5    0.56    0.13
  -3  11   5    0.41    0.13
   3  11  -5    0.50    0.12
   1 -11  -5    0.52    0.14
  -1 -11   5    0.59    0.14
   1 -11  -5    0.60    0.15
  -1 -11   5    0.63    0.14
   1  11  -5    0.48    0.13
  -1  11   5    0.75    0.16
  -1 -11  -5    5.49    0.33
   1 -11   5    6.04    0.34
  -1 -11  -5    5.74    0.34
   1 -11   5    5.72    0.33
   1  11   5    5.54    0.34
  -1  11  -5    5.29    0.33
   3 -11   5    3.45    0.27
  -3 -11  -5    2.98    0.27
  -3 -11  -5    3.49    0.27
   3 -11   5    3.16    0.26
  -3  11  -5    2.86    0.27
   3  11   5    3.81    0.28
   5 -11   5    0.18    0.12
  -5 -11  -5    0.33    0.14
  -5 -11  -5    0.43    0.14
   5 -11   5    0.41    0.13
  -5  11  -5    0.18    0.12
   5  11   5    0.25    0.13
  -7 -11  -5    0.00    0.11
   7 -11   5   -0.02    0.10
   7 -11   5    0.00    0.11
  -7 -11  -5    0.25    0.12
   7  11   5    0.06    0.12
  -7  11  -5    0.01    0.12
  -9 -11  -5    0.61    0.16
   9 -11   5    0.85    0.18
  -9 -11  -5    0.76    0.18
   9  11   5    0.60    0.15
  -9  11  -5    0.64    0.17
  11 -11   5    5.45    0.36
 -11 -11  -5    5.07    0.36
 -11  11  -5    6.22    0.39
  12 -12  -5    0.08    0.12
 -12 -12   5    0.18    0.10
 -12  12   5    0.00    0.11
  10 -12  -5   -0.09    0.10
 -10 -12   5    0.18    0.10
 -10  12   5   -0.01    0.11
  -8 -12   5    0.08    0.09
   8 -12  -5   -0.15    0.10
  -8  12   5   -0.14    0.11
   6 -12  -5    1.49    0.20
  -6 -12   5    1.85    0.21
   6 -12  -5    1.81    0.22
  -6  12   5    1.29    0.19
   4 -12  -5    0.36    0.14
  -4 -12   5    0.46    0.12
  -4 -12   5    0.55    0.14
   4 -12  -5    0.56    0.15
   4  12  -5    0.37    0.12
  -4  12   5    0.47    0.15
   2 -12  -5    0.05    0.11
  -2 -12   5   -0.07    0.09
  -2 -12   5    0.04    0.10
   2 -12  -5   -0.01    0.11
  -2  12   5    0.13    0.11
   2  12  -5    0.00    0.10
   0 -12  -5    1.12    0.18
   0 -12   5    1.25    0.19
   0 -12  -5    1.31    0.19
   0 -12   5    1.18    0.18
   0  12   5    1.16    0.19
   0  12  -5    1.49    0.20
  -2 -12  -5    2.98    0.28
   2 -12   5    2.69    0.26
  -2 -12  -5    2.64    0.27
   2 -12   5    2.88    0.27
  -2  12  -5    2.59    0.25
   2  12   5    2.89    0.27
   4 -12   5    1.47    0.20
   4 -12   5    1.28    0.19
  -4 -12  -5    1.18    0.19
  -4 -12  -5    1.26    0.20
  -4  12  -5    1.43    0.20
   4  12   5    1.48    0.21
   6 -12   5    0.03    0.12
   6 -12   5   -0.23    0.11
  -6 -12  -5    0.19    0.12
  -6 -12  -5   -0.01    0.13
  -6  12  -5   -0.04    0.11
   6  12   5   -0.08    0.11
  -8 -12  -5    1.70    0.22
   8 -12   5    1.12    0.20
  -8 -12  -5    1.92    0.25
   8 -12   5    1.29    0.21
   8  12   5    1.39    0.21
  -8  12  -5    1.47    0.22
 -10 -12  -5    0.46    0.16
  10 -12   5    0.25    0.14
  10 -12   5    0.21    0.14
 -10  12  -5    0.28    0.15
 -11 -13   5    0.02    0.09
  11 -13  -5    0.11    0.12
 -11  13   5    0.20    0.14
   9 -13  -5    0.79    0.17
  -9 -13   5    0.57    0.14
  -9  13   5    0.55    0.17
   7 -13  -5    0.23    0.14
  -7 -13   5    0.15    0.11
  -7  13   5    0.07    0.13
   5 -13  -5    0.39    0.14
   5 -13  -5    0.15    0.13
  -5 -13   5    0.07    0.11
  -5  13   5    0.11    0.13
  -3 -13   5    0.24    0.12
   3 -13  -5    0.11    0.13
   3 -13  -5    0.20    0.14
  -3 -13   5    0.23    0.12
   3  13  -5    0.23    0.12
  -3  13   5    0.12    0.13
  -1 -13   5   -0.16    0.10
   1 -13  -5    0.10    0.12
  -1 -13   5   -0.02    0.10
   1 -13  -5   -0.11    0.11
  -1  13   5    0.10    0.12
   1  13  -5    0.19    0.12
   1 -13   5    0.30    0.14
  -1 -13  -5    0.46    0.16
   1 -13   5    0.64    0.15
  -1 -13  -5    0.21    0.14
  -1  13  -5    0.48    0.16
   1  13   5    0.39    0.16
  -3 -13  -5    0.55    0.17
   3 -13   5    0.20    0.13
   3 -13   5    0.56    0.15
  -3 -13  -5    0.30    0.15
   3  13   5    0.37    0.17
  -3  13  -5    0.70    0.17
  -5 -13  -5    0.29    0.16
   5 -13   5   -0.04    0.11
   5 -13   5   -0.10    0.12
  -5 -13  -5    0.10    0.13
  -5  13  -5    0.16    0.13
   5  13   5    0.00    0.13
  -7 -13  -5    0.11    0.14
  -7 -13  -5    0.19    0.14
   7 -13   5   -0.07    0.12
   7 -13   5   -0.14    0.12
  -7  13  -5   -0.05    0.13
   7  13   5    0.18    0.13
   9 -13   5   -0.10    0.13
  -9 -13  -5    0.02    0.14
   9 -13   5    0.00    0.12
  -9  13  -5    0.13    0.15
   8 -14  -5    0.70    0.18
  -8 -14   5    0.67    0.16
  -8  14   5    0.88    0.20
  -6 -14   5    0.22    0.13
   6 -14  -5    0.18    0.14
  -6  14   5    0.22    0.14
  -4 -14   5    0.19    0.13
   4 -14  -5    0.09    0.14
   4 -14  -5    0.21    0.15
  -4  14   5    0.35    0.16
   2 -14  -5    1.70    0.23
  -2 -14   5    1.68    0.22
   2 -14  -5    1.60    0.23
  -2 -14   5    1.53    0.22
  -2  14   5    1.41    0.22
   2  14  -5    1.28    0.20
   0 -14   5   -0.04    0.13
   0 -14  -5    0.02    0.13
   0 -14   5   -0.01    0.12
   0 -14  -5   -0.15    0.12
   0  14  -5    0.04    0.12
   0  14   5   -0.13    0.13
  -2 -14  -5   -0.04    0.13
  -2 -14  -5   -0.03    0.13
   2 -14   5    0.10    0.13
   2 -14   5   -0.01    0.12
   2  14   5   -0.12    0.14
  -2  14  -5    0.21    0.14
  -4 -14  -5   -0.11    0.14
  -4 -14  -5    0.25    0.15
   4 -14   5   -0.06    0.12
   4 -14   5    0.00    0.12
   4  14   5    0.05    0.15
  -4  14  -5    0.14    0.14
   6 -14   5    0.05    0.15
  -6 -14  -5    0.09    0.16
   6 -14   5    0.24    0.16
  -6 -14  -5   -0.19    0.13
   6  14   5    0.05    0.14
  -6  14  -5   -0.11    0.14
   5 -15  -5    2.46    0.29
  -5  15   5    2.28    0.28
  -3 -15   5    0.99    0.20
   3 -15  -5    1.16    0.21
   3 -15  -5    1.38    0.23
  -3  15   5    1.17    0.22
  -1 -15   5    1.28    0.21
   1 -15  -5    1.15    0.22
   1 -15  -5    1.30    0.23
  -1 -15   5    0.73    0.19
   1  15  -5    1.00    0.20
  -1  15   5    0.99    0.20
  -1 -15  -5    1.09    0.22
   1 -15   5    0.62    0.18
  -1 -15  -5    0.82    0.20
   1 -15   5    0.38    0.16
   1  15   5    0.71    0.20
  -1  15  -5    0.41    0.17
   3  15   5    0.23    0.17
 -20   0   6   -0.07    0.13
 -18   0   6    0.46    0.14
 -16   0   6    5.12    0.31
 -14   0   6   10.97    0.46
 -14   0   6   10.74    0.33
  12   0  -6    1.03    0.10
 -12   0   6    1.01    0.10
 -12   0   6    0.97    0.14
  10   0  -6    1.66    0.13
 -10   0   6    1.56    0.15
 -10   0   6    1.54    0.12
  -8   0   6    0.01    0.05
  -8   0   6   -0.06    0.05
   8   0  -6    0.02    0.06
   8   0  -6    0.04    0.05
  -6   0   6    0.33    0.08
   6   0  -6    0.36    0.08
  -6   0   6    0.34    0.07
  -6   0   6    0.29    0.08
   6   0  -6    0.37    0.09
   4   0  -6    0.30    0.08
  -4   0   6    0.28    0.08
   4   0  -6    0.24    0.07
   2   0  -6   12.28    0.44
   2   0  -6   12.62    0.43
  -2   0   6   11.85    0.43
   0   0  -6    0.04    0.07
   0   0   6    0.06    0.07
   0   0  -6    0.08    0.07
   2   0   6   64.37    1.84
  -2   0  -6   66.61    1.85
  -2   0  -6   68.29    1.85
  -4   0  -6   42.84    1.27
   4   0   6   43.69    1.27
  -4   0  -6   44.32    1.27
  -6   0  -6    1.21    0.16
  -6   0  -6    0.86    0.14
   6   0   6    1.23    0.16
   8   0   6    0.16    0.10
  -8   0  -6    0.03    0.09
  -8   0  -6    0.13    0.09
 -10   0  -6    1.22    0.16
 -10   0  -6    1.39    0.18
  10   0   6    1.15    0.16
 -12   0  -6   15.45    0.59
  12   0   6   16.06    0.59
 -14   0  -6    1.41    0.20
 -16   0  -6   -0.07    0.11
 -19  -1   6    0.74    0.16
 -19   1   6    0.77    0.17
 -17  -1   6    1.79    0.22
 -17   1   6    1.06    0.18
 -15  -1   6   -0.11    0.09
  15  -1  -6    0.12    0.05
 -15   1   6    0.02    0.04
 -15   1   6    0.14    0.11
 -13  -1   6    9.47    0.31
  13  -1  -6    9.31    0.32
 -13  -1   6    9.74    0.40
 -13   1   6    9.08    0.31
 -13   1   6    9.55    0.40
 -11  -1   6    2.17    0.13
  11  -1  -6    1.81    0.13
 -11  -1   6    2.16    0.16
 -11   1   6    2.03    0.17
  11   1  -6    1.91    0.13
 -11   1   6    2.11    0.14
   9  -1  -6    1.32    0.11
  -9  -1   6    1.66    0.13
  -9  -1   6    1.42    0.12
   9  -1  -6    1.33    0.13
   9   1  -6    1.45    0.13
   9   1  -6    1.47    0.11
  -9   1   6    1.27    0.12
  -9   1   6    1.45    0.14
  -7  -1   6    9.59    0.34
  -7  -1   6    9.25    0.33
   7  -1  -6    8.92    0.34
  -7  -1   6    9.62    0.34
   7  -1  -6    9.23    0.34
  -7   1   6    9.14    0.34
   7   1  -6    9.71    0.34
   7   1  -6    8.62    0.34
  -7   1   6    9.37    0.34
  -5  -1   6    0.12    0.06
   5  -1  -6    0.00    0.06
   5  -1  -6    0.05    0.06
  -5  -1   6   -0.03    0.04
  -5  -1   6    0.11    0.07
  -5   1   6    0.14    0.06
  -5   1   6    0.19    0.07
   5   1  -6    0.04    0.06
   5   1  -6   -0.03    0.06
  -3  -1   6    2.36    0.10
   3  -1  -6    2.42    0.16
  -3  -1   6    2.67    0.17
   3  -1  -6    2.52    0.17
  -3   1   6    2.12    0.16
   3   1  -6    2.62    0.17
   3   1  -6    2.41    0.17
  -1  -1   6   -0.09    0.06
   1  -1  -6    0.04    0.07
   1  -1  -6    0.05    0.07
   1   1  -6    0.01    0.07
  -1   1   6    0.10    0.08
   1   1  -6    0.08    0.07
  -1  -1  -6    4.62    0.25
   1  -1   6    4.70    0.24
  -1  -1  -6    4.37    0.24
  -1   1  -6    4.15    0.24
  -1   1  -6    4.64    0.25
   1   1   6    4.38    0.25
   3  -1   6    7.98    0.35
  -3  -1  -6    7.89    0.35
  -3  -1  -6    8.65    0.36
   3   1   6    8.21    0.35
  -3   1  -6    8.13    0.35
  -3   1  -6    8.11    0.35
  -5  -1  -6    6.77    0.33
   5  -1   6    6.89    0.33
  -5  -1  -6    7.00    0.32
  -5   1  -6    6.62    0.32
  -5   1  -6    6.44    0.32
   5   1   6    7.06    0.32
  -7  -1  -6    1.09    0.15
   7  -1   6    1.22    0.16
  -7  -1  -6    1.23    0.16
  -7   1  -6    0.96    0.15
  -7   1  -6    1.15    0.16
   7   1   6    1.37    0.16
   9  -1   6    0.55    0.13
  -9  -1  -6    0.45    0.12
  -9  -1  -6    0.42    0.12
  -9   1  -6    0.40    0.12
  -9   1  -6    0.28    0.11
   9   1   6    0.45    0.12
 -11  -1  -6   -0.03    0.09
 -11  -1  -6    0.03    0.12
  11  -1   6   -0.01    0.09
  11   1   6   -0.02    0.10
 -11   1  -6    0.05    0.11
 -13  -1  -6    1.94    0.21
  13  -1   6    2.05    0.21
 -13  -1  -6    1.86    0.22
  13   1   6    2.02    0.21
 -13   1  -6    1.54    0.20
 -15  -1  -6    0.71    0.16
 -15   1  -6    0.71    0.15
 -17  -1  -6    0.04    0.12
 -17   1  -6   -0.01    0.12
 -18  -2   6    0.89    0.17
 -18   2   6    1.02    0.19
  16  -2  -6   -0.01    0.04
 -16  -2   6   -0.07    0.09
 -16   2   6    0.01    0.10
  14  -2  -6    4.75    0.21
 -14  -2   6    4.63    0.27
 -14  -2   6    5.05    0.18
 -14   2   6    5.02    0.30
 -14   2   6    4.98    0.20
  12  -2  -6    0.47    0.08
 -12  -2   6    0.29    0.09
 -12  -2   6    0.27    0.06
 -12   2   6    0.36    0.07
 -12   2   6    0.24    0.10
  10  -2  -6    1.68    0.14
 -10  -2   6    1.89    0.14
 -10  -2   6    1.68    0.14
  -8  -2   6    0.11    0.06
   8  -2  -6    0.16    0.07
   8  -2  -6    0.23    0.07
  -8  -2   6    0.20    0.07
   8   2  -6    0.13    0.06
  -8   2   6    0.14    0.07
  -6  -2   6   24.56    0.72
  -6  -2   6   24.06    0.71
  -6  -2   6   23.30    0.72
   6  -2  -6   24.19    0.73
   6  -2  -6   24.24    0.72
  -6   2   6   22.67    0.72
  -6   2   6   24.80    0.73
   6   2  -6   22.70    0.72
   6   2  -6   25.27    0.72
   4  -2  -6    0.05    0.06
   4  -2  -6    0.05    0.06
  -4  -2   6   -0.01    0.06
  -4  -2   6    0.01    0.03
   4   2  -6    0.04    0.06
   4   2  -6    0.06    0.06
  -4   2   6    0.12    0.07
   2  -2  -6   -0.02    0.07
  -2  -2   6    0.03    0.07
   2  -2  -6    0.05    0.07
   2   2  -6    0.13    0.07
   2   2  -6    0.01    0.07
  -2   2   6    0.11    0.07
   0  -2  -6    0.50    0.10
   0  -2  -6    0.42    0.10
   0  -2   6    0.28    0.09
   0   2  -6    0.49    0.10
   0   2   6    0.33    0.09
   0   2  -6    0.41    0.10
   2  -2   6    1.99    0.18
  -2  -2  -6    1.26    0.16
  -2  -2  -6    1.21    0.16
  -2   2  -6    1.70    0.17
   2   2   6    1.88    0.17
  -2   2  -6    1.55    0.16
  -4  -2  -6    1.06    0.15
  -4  -2  -6    1.08    0.15
   4  -2   6    1.10    0.15
  -4   2  -6    1.03    0.15
  -4   2  -6    1.20    0.15
  -6  -2  -6    1.54    0.18
  -6  -2  -6    1.80    0.19
   6  -2   6    1.94    0.18
  -6   2  -6    2.01    0.19
   6   2   6    1.69    0.18
   8  -2   6    0.52    0.13
  -8  -2  -6    0.53    0.12
  -8  -2  -6    0.25    0.11
  -8   2  -6    0.42    0.12
   8   2   6    0.38    0.12
 -10  -2  -6    1.61    0.19
  10  -2   6    1.39    0.17
 -10  -2  -6    1.77    0.20
  10   2   6    1.61    0.19
 -10   2  -6    1.63    0.19
 -12  -2  -6    1.44    0.20
  12  -2   6    1.73    0.20
 -12  -2  -6    1.69    0.20
  12   2   6    1.90    0.20
 -12   2  -6    1.92    0.21
 -14  -2  -6   -0.02    0.11
 -14   2  -6   -0.21    0.09
 -16  -2  -6    0.20    0.14
 -16   2  -6    0.47    0.14
 -19   3   6    1.26    0.21
 -17  -3   6    0.18    0.12
 -17   3   6    0.20    0.12
  15  -3  -6    4.09    0.20
 -15  -3   6    4.54    0.27
 -15   3   6    4.51    0.29
 -15   3   6    4.47    0.18
  13  -3  -6    2.72    0.16
 -13  -3   6    2.93    0.20
 -13  -3   6    2.71    0.14
 -13   3   6    2.66    0.24
 -11  -3   6    1.61    0.13
  11  -3  -6    1.59    0.14
 -11  -3   6    2.05    0.16
 -11   3   6    1.32    0.12
   9  -3  -6    2.24    0.15
   9  -3  -6    2.42    0.16
  -9  -3   6    2.21    0.15
  -9  -3   6    2.12    0.15
  -9   3   6    2.06    0.16
   9   3  -6    2.11    0.14
   7  -3  -6    2.92    0.18
  -7  -3   6    3.27    0.18
   7  -3  -6    3.01    0.18
  -7   3   6    3.26    0.20
   7   3  -6    2.98    0.17
  -7   3   6    3.13    0.19
  -5  -3   6    0.27    0.08
   5  -3  -6    0.38    0.09
  -5  -3   6    0.43    0.08
   5  -3  -6    0.45    0.10
  -5   3   6    0.32    0.08
   5   3  -6    0.43    0.08
   3  -3  -6    0.43    0.10
   3  -3  -6    0.40    0.09
  -3  -3   6    0.29    0.09
  -3   3   6    0.33    0.09
   3   3  -6    0.35    0.08
   1  -3  -6    5.80    0.28
  -1  -3   6    6.31    0.28
   1  -3  -6    6.16    0.29
  -1   3   6    6.24    0.29
   1   3  -6    6.05    0.28
  -1  -3  -6    0.22    0.10
  -1  -3  -6    0.31    0.10
   1  -3   6    0.41    0.10
   1   3   6    0.35    0.10
  -1   3  -6    0.30    0.09
   3  -3   6    2.49    0.20
  -3  -3  -6    1.91    0.19
  -3  -3  -6    2.44    0.21
   3   3   6    2.41    0.19
  -3   3  -6    2.41    0.19
   5  -3   6    0.22    0.10
  -5  -3  -6    0.43    0.12
  -5  -3  -6    0.22    0.11
  -5   3  -6    0.37    0.11
   5   3   6    0.39    0.11
   7  -3   6   -0.03    0.08
  -7  -3  -6   -0.15    0.08
  -7  -3  -6   -0.03    0.09
  -7   3  -6    0.06    0.09
  -9  -3  -6   -0.12    0.08
  -9  -3  -6    0.09    0.09
   9  -3   6    0.05    0.10
   9   3   6   -0.15    0.10
  -9   3  -6    0.12    0.10
 -11  -3  -6    5.77    0.33
  11  -3   6    7.02    0.35
 -11  -3  -6    7.03    0.36
  11   3   6    6.63    0.34
 -11   3  -6    6.47    0.35
 -13  -3  -6    0.21    0.12
 -13  -3  -6    0.14    0.13
  13  -3   6    0.20    0.12
  13   3   6    0.27    0.12
 -13   3  -6    0.08    0.12
 -15  -3  -6    0.54    0.15
 -15   3  -6    0.35    0.14
 -18   4   6    0.65    0.16
  16  -4  -6    0.55    0.09
 -16   4   6    0.39    0.07
 -16   4   6    0.49    0.15
 -14  -4   6    1.01    0.09
  14  -4  -6    0.99    0.11
 -14   4   6    0.89    0.10
 -12  -4   6    3.41    0.17
  12  -4  -6    3.12    0.19
 -12   4   6    3.13    0.18
 -10  -4   6    0.31    0.08
  10  -4  -6    0.40    0.09
 -10   4   6    0.30    0.09
   8  -4  -6    3.56    0.20
   8  -4  -6    3.75    0.20
  -8  -4   6    3.85    0.20
   8   4  -6    3.60    0.19
  -8   4   6    3.75    0.21
  -6  -4   6    0.06    0.07
   6  -4  -6    0.17    0.08
  -6  -4   6    0.15    0.08
   6  -4  -6    0.17    0.08
   6   4  -6    0.17    0.07
  -6   4   6    0.19    0.08
   4  -4  -6   13.36    0.47
  -4  -4   6   13.03    0.47
   4  -4  -6   13.57    0.48
  -4   4   6   13.42    0.48
   4   4  -6   13.44    0.46
   2  -4  -6    5.08    0.26
  -2  -4   6    4.87    0.26
   2  -4  -6    5.40    0.27
  -2   4   6    4.96    0.26
   2   4  -6    5.16    0.26
   0  -4  -6   14.68    0.51
   0  -4   6   13.84    0.50
   0  -4  -6   14.27    0.51
   0   4  -6   13.39    0.49
   0   4   6   14.52    0.51
  -2  -4  -6    0.37    0.11
   2  -4   6    0.54    0.12
  -2  -4  -6    0.38    0.11
  -2   4  -6    0.40    0.10
   2   4   6    0.51    0.11
  -4  -4  -6    0.04    0.09
  -4  -4  -6   -0.02    0.08
   4  -4   6    0.02    0.08
  -4   4  -6    0.06    0.08
   4   4   6    0.07    0.09
   6  -4   6    5.55    0.30
  -6  -4  -6    5.73    0.31
  -6  -4  -6    5.82    0.30
   6   4   6    5.51    0.31
  -6   4  -6    5.29    0.29
  -8  -4  -6   -0.08    0.09
   8  -4   6   -0.10    0.09
  -8  -4  -6    0.04    0.09
  -8   4  -6    0.01    0.10
   8   4   6   -0.01    0.09
  10  -4   6    0.14    0.11
 -10  -4  -6    0.03    0.10
 -10  -4  -6   -0.13    0.11
 -10   4  -6    0.17    0.11
 -12  -4  -6   -0.03    0.12
 -12  -4  -6   -0.05    0.09
  12  -4   6    0.00    0.10
 -12   4  -6   -0.15    0.10
  12   4   6    0.00    0.11
 -14  -4  -6    0.65    0.17
 -14   4  -6    0.47    0.16
 -16  -4  -6   -0.06    0.12
 -16   4  -6    0.01    0.12
  17  -5  -6   -0.03    0.06
 -17   5   6    0.03    0.13
  15  -5  -6    0.09    0.07
 -15   5   6    0.05    0.06
 -13  -5   6    0.26    0.07
  13  -5  -6    0.05    0.07
 -13   5   6    0.13    0.07
  11  -5  -6    4.57    0.24
 -11  -5   6    4.50    0.22
 -11   5   6    4.86    0.24
   9  -5  -6    3.30    0.21
  -9  -5   6    3.09    0.19
   9  -5  -6    3.11    0.20
  -9   5   6    3.33    0.21
   7  -5  -6    0.29    0.10
  -7  -5   6    0.38    0.09
   7  -5  -6    0.24    0.08
  -7   5   6    0.53    0.11
   7   5  -6    0.34    0.08
   5  -5  -6    2.24    0.19
  -5  -5   6    2.19    0.17
   5  -5  -6    1.98    0.16
  -5   5   6    1.86    0.18
   5   5  -6    2.07    0.16
   3  -5  -6    5.46    0.28
  -3  -5   6    5.47    0.27
   3  -5  -6    5.61    0.28
   3   5  -6    5.61    0.27
  -3   5   6    5.74    0.29
  -1  -5   6   28.19    0.89
   1  -5  -6   28.97    0.90
   1  -5  -6   29.42    0.90
  -1   5   6   29.50    0.90
   1   5  -6   28.92    0.89
  -1  -5  -6    0.25    0.10
   1  -5   6    0.11    0.09
  -1  -5  -6    0.11    0.09
   1   5   6    0.11    0.09
  -1   5  -6    0.19    0.09
   3  -5   6    0.12    0.10
  -3  -5  -6    0.15    0.10
  -3  -5  -6    0.06    0.10
   3   5   6    0.23    0.10
  -3   5  -6    0.23    0.10
  -5  -5  -6    2.03    0.20
  -5  -5  -6    2.14    0.21
   5  -5   6    2.00    0.20
  -5   5  -6    1.84    0.19
   5   5   6    2.05    0.20
   7  -5   6    0.14    0.10
  -7  -5  -6    0.23    0.10
  -7  -5  -6    0.00    0.09
   7   5   6    0.03    0.09
  -7   5  -6    0.07    0.10
  -9  -5  -6    0.02    0.10
   9  -5   6    0.08    0.10
  -9  -5  -6    0.08    0.11
   9   5   6    0.02    0.09
  -9   5  -6   -0.02    0.10
  11  -5   6    0.23    0.12
 -11  -5  -6    0.23    0.13
 -11  -5  -6    0.07    0.11
 -11   5  -6    0.23    0.12
  11   5   6    0.21    0.11
  13  -5   6   -0.08    0.10
 -13  -5  -6   -0.17    0.10
 -13   5  -6   -0.15    0.11
 -15  -5  -6    0.71    0.17
 -15   5  -6    0.58    0.16
 -18   6   6    0.22    0.15
  16  -6  -6    0.04    0.07
 -16   6   6    0.07    0.06
 -14  -6   6    0.18    0.06
  14  -6  -6    0.15    0.08
 -14   6   6    0.23    0.08
  12  -6  -6    1.17    0.14
 -12  -6   6    1.19    0.12
 -12   6   6    1.04    0.13
 -10  -6   6    0.92    0.11
  10  -6  -6    0.75    0.13
 -10   6   6    0.65    0.12
   8  -6  -6    0.09    0.07
  -8  -6   6    0.02    0.07
   8  -6  -6   -0.06    0.07
  -8   6   6    0.13    0.09
   6  -6  -6   -0.02    0.08
   6  -6  -6    0.16    0.08
  -6  -6   6   -0.01    0.08
  -6   6   6    0.06    0.09
   6   6  -6   -0.01    0.07
   4  -6  -6    1.72    0.17
  -4  -6   6    1.54    0.16
   4  -6  -6    1.76    0.18
   4   6  -6    1.74    0.16
  -4   6   6    1.49    0.16
   2  -6  -6    0.12    0.10
  -2  -6   6    0.08    0.09
   2  -6  -6    0.08    0.09
  -2   6   6    0.08    0.10
   2   6  -6   -0.07    0.08
   0  -6   6    0.07    0.10
   0  -6  -6    0.07    0.09
   0  -6  -6    0.20    0.11
   0   6  -6    0.18    0.10
   0   6   6    0.26    0.10
  -2  -6  -6    0.01    0.09
   2  -6   6    0.05    0.10
  -2  -6  -6    0.00    0.08
  -2   6  -6   -0.01    0.09
   2   6   6    0.08    0.10
   4  -6   6   -0.03    0.09
  -4  -6  -6    0.01    0.09
  -4  -6  -6   -0.15    0.09
  -4   6  -6    0.00    0.09
   4   6   6    0.08    0.09
  -6  -6  -6   -0.06    0.09
   6  -6   6    0.03    0.10
  -6  -6  -6   -0.11    0.09
   6   6   6   -0.02    0.10
  -6   6  -6   -0.07    0.09
   8  -6   6    0.53    0.14
  -8  -6  -6    0.45    0.14
  -8  -6  -6    0.46    0.14
   8   6   6    0.71    0.15
  -8   6  -6    0.52    0.14
 -10  -6  -6    0.30    0.12
  10  -6   6    0.73    0.16
 -10  -6  -6    0.46    0.13
  10   6   6    0.45    0.14
 -10   6  -6    0.26    0.13
 -12  -6  -6    0.02    0.12
  12  -6   6   -0.07    0.10
 -12  -6  -6   -0.06    0.11
 -12   6  -6   -0.02    0.11
  12   6   6    0.09    0.10
 -14  -6  -6    0.71    0.17
 -14   6  -6    0.69    0.17
  17  -7  -6    0.19    0.09
 -17   7   6    0.21    0.08
  15  -7  -6   -0.03    0.07
 -15  -7   6   -0.04    0.05
 -15   7   6   -0.02    0.07
  13  -7  -6    0.13    0.09
 -13  -7   6    0.22    0.07
 -13   7   6    0.13    0.08
 -11  -7   6    0.04    0.07
  11  -7  -6   -0.14    0.08
 -11   7   6   -0.09    0.09
   9  -7  -6    0.07    0.09
  -9  -7   6    0.15    0.08
  -9   7   6    0.12    0.10
   7  -7  -6    0.40    0.10
  -7  -7   6    0.54    0.10
  -7  -7   6    0.52    0.11
   7  -7  -6    0.65    0.13
  -7   7   6    0.42    0.11
   7   7  -6    0.45    0.10
   5  -7  -6    3.53    0.22
   5  -7  -6    3.07    0.22
  -5  -7   6    3.54    0.22
   5   7  -6    2.98    0.20
  -5   7   6    2.87    0.23
  -3  -7   6    1.05    0.14
   3  -7  -6    1.10    0.15
   3  -7  -6    0.97    0.15
  -3   7   6    0.87    0.15
   3   7  -6    1.08    0.14
   1  -7  -6   13.87    0.51
   1  -7  -6   12.93    0.50
  -1  -7   6   12.51    0.49
  -1   7   6   12.75    0.50
   1   7  -6   12.66    0.49
  -1  -7  -6    0.11    0.10
   1  -7   6   -0.15    0.09
  -1  -7  -6    0.25    0.11
  -1   7  -6   -0.04    0.09
   1   7   6    0.18    0.11
  -3  -7  -6   -0.07    0.08
   3  -7   6   -0.03    0.09
  -3  -7  -6    0.05    0.10
  -3   7  -6    0.02    0.10
   3   7   6    0.01    0.10
  -5  -7  -6    0.70    0.15
   5  -7   6    0.69    0.15
  -5  -7  -6    0.81    0.16
  -5   7  -6    0.83    0.15
   5   7   6    0.97    0.16
  -7  -7  -6    1.88    0.22
  -7  -7  -6    2.29    0.23
   7  -7   6    2.28    0.23
  -7   7  -6    1.91    0.21
   7   7   6    2.26    0.23
  -9  -7  -6    0.74    0.16
  -9  -7  -6    0.70    0.15
   9  -7   6    0.55    0.14
   9   7   6    0.69    0.15
  -9   7  -6    0.67    0.15
 -11  -7  -6   -0.06    0.10
  11  -7   6    0.01    0.12
 -11  -7  -6    0.12    0.12
 -11   7  -6   -0.03    0.12
  11   7   6   -0.05    0.10
 -13  -7  -6    0.14    0.12
 -13   7  -6    0.13    0.14
  16  -8  -6   -0.02    0.08
 -16   8   6    0.02    0.08
 -14  -8   6    0.43    0.09
  14  -8  -6    0.53    0.12
 -14   8   6    0.50    0.11
 -12  -8   6    0.72    0.12
  12  -8  -6    0.82    0.14
 -12   8   6    0.80    0.14
  10  -8  -6    0.49    0.13
 -10  -8   6    0.52    0.11
 -10   8   6    0.60    0.13
   8  -8  -6    1.08    0.16
  -8  -8   6    0.70    0.12
   8  -8  -6    1.05    0.16
  -8   8   6    0.96    0.15
   6  -8  -6    0.30    0.10
  -6  -8   6    0.27    0.10
   6  -8  -6    0.19    0.10
  -6  -8   6    0.27    0.10
  -6   8   6    0.27    0.12
   6   8  -6    0.09    0.08
   4  -8  -6    2.87    0.23
   4  -8  -6    2.96    0.23
  -4  -8   6    3.18    0.23
  -4   8   6    2.59    0.23
   4   8  -6    3.25    0.22
  -2  -8   6   11.97    0.47
   2  -8  -6   12.17    0.47
   2  -8  -6   10.92    0.46
   2   8  -6   10.95    0.44
  -2   8   6   10.84    0.46
   0  -8  -6    3.74    0.27
   0  -8   6    3.46    0.25
   0  -8  -6    3.52    0.25
   0   8   6    3.44    0.27
   0   8  -6    3.43    0.24
  -2  -8  -6    0.13    0.11
   2  -8   6    0.01    0.10
  -2  -8  -6    0.05    0.11
  -2   8  -6   -0.14    0.08
   2   8   6   -0.02    0.10
  -4  -8  -6    0.06    0.11
  -4  -8  -6    0.19    0.12
   4  -8   6    0.20    0.12
  -4   8  -6    0.05    0.10
   4   8   6    0.38    0.13
  -6  -8  -6    1.49    0.20
   6  -8   6    1.72    0.21
  -6  -8  -6    2.13    0.23
   6   8   6    1.70    0.21
  -6   8  -6    2.01    0.22
  -8  -8  -6   -0.04    0.12
   8  -8   6    0.04    0.11
  -8  -8  -6    0.04    0.12
  -8   8  -6   -0.01    0.11
   8   8   6    0.04    0.11
 -10  -8  -6    0.20    0.13
  10  -8   6    0.06    0.12
 -10  -8  -6    0.03    0.11
  10   8   6   -0.04    0.10
 -10   8  -6    0.08    0.13
  12  -8   6   -0.12    0.11
 -12  -8  -6    0.05    0.14
 -12   8  -6   -0.09    0.12
 -14  -8  -6    0.32    0.16
 -14   8  -6    0.41    0.16
 -15  -9   6    0.56    0.10
  15  -9  -6    0.78    0.14
 -15   9   6    0.57    0.12
 -13  -9   6    1.88    0.17
  13  -9  -6    2.31    0.21
 -13   9   6    1.58    0.17
 -11  -9   6    0.24    0.09
  11  -9  -6    0.21    0.11
 -11   9   6    0.22    0.11
   9  -9  -6    0.85    0.15
  -9  -9   6    0.70    0.12
  -9   9   6    0.74    0.15
   7  -9  -6    0.43    0.11
   7  -9  -6    0.45    0.14
  -7  -9   6    0.34    0.12
  -7   9   6    0.45    0.13
   5  -9  -6    0.32    0.12
   5  -9  -6    0.45    0.13
  -5  -9   6    0.45    0.12
  -5  -9   6    0.61    0.12
   5   9  -6    0.63    0.12
  -5   9   6    0.42    0.12
   3  -9  -6    0.94    0.17
   3  -9  -6    0.88    0.16
  -3  -9   6    0.96    0.16
   3   9  -6    1.11    0.16
  -3   9   6    1.00    0.17
   1  -9  -6    4.36    0.30
  -1  -9   6    4.88    0.30
   1  -9  -6    4.71    0.30
  -1   9   6    4.59    0.31
   1   9  -6    4.50    0.27
   1  -9   6    4.91    0.31
  -1  -9  -6    4.46    0.30
  -1  -9  -6    4.61    0.30
  -1   9  -6    4.81    0.30
   1   9   6    4.36    0.30
  -3  -9  -6    0.41    0.14
   3  -9   6    0.23    0.13
  -3  -9  -6    0.12    0.11
   3   9   6    0.25    0.13
  -3   9  -6    0.42    0.13
   5  -9   6    0.08    0.11
  -5  -9  -6    0.03    0.11
  -5  -9  -6   -0.05    0.11
   5   9   6   -0.10    0.11
  -5   9  -6    0.06    0.11
  -7  -9  -6    0.05    0.12
   7  -9   6    0.16    0.12
  -7  -9  -6    0.26    0.13
   7   9   6    0.43    0.15
  -7   9  -6    0.10    0.12
  -9  -9  -6    0.92    0.18
   9  -9   6    0.73    0.17
  -9  -9  -6    0.95    0.19
   9   9   6    0.81    0.17
  -9   9  -6    0.70    0.17
 -11  -9  -6    4.58    0.34
  11  -9   6    3.88    0.31
 -11   9  -6    4.42    0.33
 -13  -9  -6    0.08    0.14
 -13   9  -6   -0.15    0.13
  14 -10  -6    0.28    0.12
 -14 -10   6    0.44    0.11
 -14  10   6    0.51    0.13
 -12 -10   6    0.44    0.11
  12 -10  -6    0.59    0.14
 -12  10   6    0.56    0.14
  10 -10  -6    2.42    0.24
 -10 -10   6    2.67    0.21
 -10  10   6    2.24    0.22
  -8 -10   6   -0.01    0.09
   8 -10  -6    0.11    0.11
  -8  10   6    0.06    0.10
   6 -10  -6    8.67    0.40
   6 -10  -6    7.94    0.40
  -6 -10   6    8.25    0.38
  -6  10   6    9.00    0.41
   4 -10  -6    0.05    0.09
  -4 -10   6    0.10    0.10
  -4 -10   6    0.15    0.11
   4 -10  -6    0.09    0.12
  -4  10   6   -0.09    0.11
   4  10  -6    0.05    0.09
   2 -10  -6    0.04    0.11
   2 -10  -6    0.11    0.12
  -2 -10   6    0.20    0.11
  -2 -10   6    0.27    0.12
  -2  10   6    0.04    0.11
   2  10  -6    0.24    0.11
   0 -10  -6    0.02    0.11
   0 -10   6    0.02    0.11
   0 -10  -6   -0.09    0.10
   0  10  -6    0.05    0.11
   0  10   6    0.04    0.12
  -2 -10  -6    1.71    0.21
   2 -10   6    1.19    0.19
  -2 -10  -6    1.23    0.19
  -2  10  -6    1.33    0.19
   2  10   6    1.22    0.19
  -4 -10  -6    0.25    0.13
  -4 -10  -6    0.46    0.15
   4 -10   6    0.39    0.14
   4  10   6    0.29    0.15
  -4  10  -6    0.32    0.13
  -6 -10  -6    0.36    0.16
   6 -10   6    0.16    0.13
  -6 -10  -6   -0.03    0.10
  -6  10  -6    0.34    0.14
   6  10   6    0.15    0.13
  -8 -10  -6    1.53    0.22
   8 -10   6    1.05    0.19
  -8 -10  -6    1.51    0.21
  -8  10  -6    1.60    0.22
   8  10   6    0.97    0.19
 -10 -10  -6    0.37    0.17
  10 -10   6    0.46    0.15
 -10 -10  -6    0.15    0.14
 -10  10  -6    0.34    0.15
  10  10   6    0.36    0.15
  13 -11  -6    2.78    0.26
 -13 -11   6    2.71    0.22
 -13  11   6    2.29    0.23
  11 -11  -6    0.36    0.15
 -11 -11   6    0.37    0.11
 -11  11   6    0.58    0.15
  -9 -11   6    0.32    0.12
   9 -11  -6    0.53    0.15
  -9  11   6    0.41    0.13
   7 -11  -6    0.79    0.16
  -7 -11   6    0.41    0.13
  -7  11   6    0.49    0.15
   5 -11  -6    0.18    0.13
   5 -11  -6    0.30    0.14
  -5 -11   6    0.16    0.12
  -5  11   6    0.18    0.12
  -3 -11   6    0.97    0.17
  -3 -11   6    0.97    0.16
   3 -11  -6    1.04    0.19
   3 -11  -6    0.96    0.17
   3  11  -6    1.17    0.17
  -3  11   6    1.01    0.18
   1 -11  -6   -0.12    0.10
  -1 -11   6    0.04    0.11
  -1 -11   6    0.05    0.11
   1 -11  -6    0.22    0.12
  -1  11   6   -0.11    0.10
   1  11  -6    0.12    0.11
   1 -11   6    0.33    0.13
   1 -11   6    0.24    0.13
  -1 -11  -6    0.34    0.14
  -1 -11  -6    0.33    0.14
   1  11   6    0.29    0.14
  -1  11  -6    0.38    0.14
   3 -11   6    3.05    0.28
  -3 -11  -6    2.95    0.28
  -3 -11  -6    3.83    0.30
  -3  11  -6    2.73    0.27
   3  11   6    2.97    0.28
   5 -11   6    0.63    0.16
  -5 -11  -6    0.81    0.18
  -5 -11  -6    0.78    0.17
  -5  11  -6    0.74    0.17
   5  11   6    0.77    0.17
  -7 -11  -6    1.02    0.20
   7 -11   6    0.80    0.18
  -7 -11  -6    0.95    0.20
   7  11   6    1.31    0.21
  -7  11  -6    0.98    0.19
   9 -11   6    0.76    0.17
  -9 -11  -6    0.85    0.19
  -9 -11  -6    0.91    0.20
  -9  11  -6    0.80    0.20
   9  11   6    0.76    0.19
 -10 -12   6    0.05    0.10
  10 -12  -6    0.20    0.13
 -10  12   6   -0.08    0.11
  -8 -12   6   -0.08    0.10
   8 -12  -6    0.04    0.12
  -8  12   6    0.04    0.13
  -6 -12   6   -0.10    0.10
   6 -12  -6   -0.04    0.11
  -6  12   6   -0.02    0.12
   4 -12  -6   -0.14    0.11
  -4 -12   6    0.01    0.10
   4 -12  -6    0.01    0.11
  -4  12   6   -0.04    0.11
  -2 -12   6    0.98    0.17
  -2 -12   6    0.76    0.16
   2 -12  -6    1.21    0.21
   2 -12  -6    0.72    0.16
  -2  12   6    0.55    0.16
   2  12  -6    1.04    0.18
   0 -12  -6    0.08    0.13
   0 -12  -6    0.07    0.13
   0 -12   6   -0.10    0.10
   0 -12   6    0.03    0.12
   0  12   6   -0.07    0.12
   0  12  -6   -0.08    0.11
  -2 -12  -6    5.08    0.37
  -2 -12  -6    5.38    0.36
   2 -12   6    5.12    0.36
   2 -12   6    5.07    0.35
   2  12   6    4.89    0.36
  -2  12  -6    4.97    0.34
  -4 -12  -6    5.05    0.35
  -4 -12  -6    5.86    0.39
   4 -12   6    5.36    0.37
   4 -12   6    5.08    0.35
  -4  12  -6    4.70    0.34
   4  12   6    5.19    0.36
  -6 -12  -6    0.67    0.17
  -6 -12  -6    0.38    0.16
   6 -12   6    0.35    0.15
   6 -12   6    0.59    0.17
  -6  12  -6    0.68    0.18
   6  12   6    0.44    0.17
   8 -12   6    0.54    0.17
   8 -12   6    0.20    0.15
  -8 -12  -6    0.19    0.17
  -8 -12  -6    0.32    0.15
   8  12   6    0.65    0.19
  -8  12  -6    0.05    0.15
   9 -13  -6    0.37    0.15
  -9  13   6    0.30    0.15
   7 -13  -6    1.94    0.25
  -7 -13   6    1.79    0.22
  -7  13   6    1.60    0.23
   5 -13  -6    0.07    0.13
   5 -13  -6   -0.12    0.11
  -5 -13   6   -0.02    0.12
  -5  13   6   -0.08    0.13
   3 -13  -6    0.07    0.13
  -3 -13   6   -0.01    0.13
   3 -13  -6    0.13    0.13
  -3  13   6    0.01    0.13
   1 -13  -6    0.14    0.14
  -1 -13   6    0.09    0.13
   1 -13  -6   -0.09    0.13
  -1 -13   6   -0.02    0.12
   1  13  -6    0.08    0.12
  -1  13   6    0.14    0.14
   1 -13   6   -0.20    0.11
  -1 -13  -6    0.08    0.15
   1 -13   6   -0.10    0.12
  -1 -13  -6    0.00    0.13
   1  13   6   -0.21    0.13
  -1  13  -6    0.17    0.14
  -3 -13  -6   -0.17    0.13
   3 -13   6    0.04    0.14
  -3 -13  -6   -0.12    0.14
   3 -13   6   -0.03    0.12
   3  13   6   -0.15    0.13
  -3  13  -6    0.11    0.14
   5 -13   6    0.44    0.18
  -5 -13  -6    0.20    0.16
   5 -13   6    0.42    0.16
  -5 -13  -6    0.22    0.16
  -5  13  -6    0.28    0.17
   5  13   6    0.17    0.15
   4 -14  -6    0.10    0.15
   4 -14  -6    0.17    0.17
  -4 -14   6    0.06    0.14
  -4  14   6    0.44    0.18
   2 -14  -6   -0.04    0.14
  -2 -14   6   -0.17    0.13
   2 -14  -6    0.27    0.15
  -2  14   6    0.17    0.15
   0 -14   6    0.04    0.12
   0 -14   6   -0.10    0.13
   0 -14  -6   -0.05    0.15
   0 -14  -6   -0.20    0.13
   0  14  -6   -0.11    0.12
   0  14   6    0.11    0.14
  -2 -14  -6   -0.21    0.14
   2  14   6   -0.06    0.16
 -18   0   7   -0.02    0.12
 -16   0   7   -0.07    0.09
 -14   0   7    0.05    0.10
 -14   0   7    0.09    0.06
 -12   0   7   -0.01    0.06
 -12   0   7   -0.07    0.07
  12   0  -7    0.01    0.06
  10   0  -7   -0.03    0.06
 -10   0   7    0.04    0.07
 -10   0   7   -0.08    0.06
   8   0  -7    0.02    0.07
  -8   0   7   -0.10    0.06
  -8   0   7    0.06    0.06
   6   0  -7   -0.08    0.07
  -6   0   7   -0.03    0.04
  -6   0   7   -0.02    0.07
   6   0  -7   -0.02    0.06
  -4   0   7   -0.05    0.04
   4   0  -7   -0.08    0.07
  -4   0   7   -0.04    0.07
   4   0  -7   -0.11    0.06
  -2   0   7    0.03    0.08
   2   0  -7   -0.04    0.07
   2   0  -7   -0.01    0.08
   0   0  -7   -0.14    0.07
   0   0   7    0.00    0.09
   0   0  -7   -0.07    0.09
   2   0   7   -0.01    0.09
  -2   0  -7   -0.08    0.08
  -2   0  -7   -0.05    0.09
  -4   0  -7    0.12    0.11
   4   0   7   -0.03    0.09
  -4   0  -7    0.02    0.09
   6   0   7   -0.18    0.09
  -6   0  -7    0.05    0.11
  -6   0  -7    0.07    0.10
   8   0   7    0.16    0.12
  -8   0  -7    0.12    0.10
  -8   0  -7   -0.02    0.10
  10   0   7    0.18    0.13
 -10   0  -7    0.18    0.14
 -10   0  -7   -0.05    0.11
  12   0   7   -0.09    0.11
 -12   0  -7    0.02    0.13
 -14   0  -7    0.08    0.14
 -17  -1   7    3.30    0.28
 -17   1   7    3.47    0.29
 -15  -1   7    3.89    0.27
  15  -1  -7    3.38    0.18
 -15   1   7    3.67    0.17
 -15   1   7    3.28    0.27
  13  -1  -7    8.54    0.32
 -13  -1   7    8.19    0.36
 -13  -1   7    8.28    0.30
 -13   1   7    8.07    0.31
 -13   1   7    8.41    0.38
 -11  -1   7    0.05    0.08
 -11  -1   7    0.18    0.07
  11  -1  -7    0.23    0.08
  11   1  -7    0.28    0.08
 -11   1   7    0.08    0.07
 -11   1   7    0.17    0.09
  -9  -1   7    2.18    0.17
  -9  -1   7    2.41    0.16
   9  -1  -7    2.25    0.17
  -9   1   7    2.22    0.17
   9   1  -7    2.39    0.17
  -9   1   7    2.27    0.17
  -7  -1   7    0.84    0.12
   7  -1  -7    0.88    0.11
   7  -1  -7    0.83    0.13
  -7  -1   7    0.85    0.09
  -7   1   7    0.83    0.12
   7   1  -7    0.80    0.12
   7   1  -7    0.74    0.11
   5  -1  -7    3.51    0.21
  -5  -1   7    3.43    0.21
   5  -1  -7    3.45    0.21
  -5  -1   7    3.07    0.15
   5   1  -7    3.41    0.22
   5   1  -7    3.58    0.20
  -5   1   7    3.38    0.21
  -3  -1   7    0.44    0.11
   3  -1  -7    0.43    0.10
   3  -1  -7    0.41    0.11
   3   1  -7    0.37    0.10
  -3   1   7    0.47    0.11
   3   1  -7    0.40    0.10
   1  -1  -7    0.39    0.11
   1  -1  -7    0.58    0.13
  -1  -1   7    0.33    0.11
   1   1  -7    0.20    0.10
  -1   1   7    0.40    0.11
   1   1  -7    0.36    0.11
  -1  -1  -7    3.39    0.24
  -1  -1  -7    3.16    0.23
   1  -1   7    3.23    0.23
   1   1   7    3.44    0.23
  -1   1  -7    3.44    0.24
  -1   1  -7    3.22    0.23
  -3  -1  -7    0.56    0.14
  -3  -1  -7    0.54    0.14
   3  -1   7    0.42    0.12
  -3   1  -7    0.68    0.14
  -3   1  -7    0.44    0.12
   3   1   7    0.65    0.14
   5  -1   7    1.60    0.19
  -5  -1  -7    1.47    0.19
  -5  -1  -7    1.55    0.20
  -5   1  -7    1.82    0.20
  -5   1  -7    1.83    0.20
   5   1   7    1.85    0.20
  -7  -1  -7    0.72    0.15
   7  -1   7    0.63    0.15
  -7  -1  -7    0.81    0.16
  -7   1  -7    0.73    0.15
   7   1   7    0.77    0.15
  -7   1  -7    1.08    0.17
  -9  -1  -7   14.09    0.57
   9  -1   7   15.10    0.57
  -9  -1  -7   14.78    0.58
  -9   1  -7   14.53    0.57
   9   1   7   14.60    0.57
  11  -1   7    0.28    0.13
 -11  -1  -7    0.02    0.10
 -11  -1  -7    0.35    0.14
  11   1   7    0.16    0.13
 -11   1  -7    0.14    0.12
 -13  -1  -7    6.99    0.40
  13  -1   7    6.29    0.39
 -13   1  -7    6.61    0.38
 -15  -1  -7   -0.01    0.13
 -15   1  -7    0.11    0.14
 -18  -2   7    0.66    0.15
 -18   2   7    0.45    0.15
  16  -2  -7    3.61    0.20
 -16  -2   7    4.20    0.27
 -16   2   7    4.35    0.29
 -14  -2   7    0.96    0.09
  14  -2  -7    1.08    0.12
 -14  -2   7    1.14    0.16
 -14   2   7    0.84    0.10
 -14   2   7    0.86    0.16
  12  -2  -7    3.38    0.20
 -12  -2   7    2.82    0.18
 -12  -2   7    2.86    0.20
 -12   2   7    3.09    0.24
 -12   2   7    3.00    0.18
  10  -2  -7    0.90    0.12
 -10  -2   7    0.74    0.11
 -10  -2   7    0.82    0.11
 -10   2   7    0.73    0.11
  -8  -2   7    0.36    0.07
  -8  -2   7    0.37    0.09
   8  -2  -7    0.36    0.10
  -8   2   7    0.37    0.10
  -6  -2   7    2.29    0.18
   6  -2  -7    2.59    0.18
   6  -2  -7    2.04    0.19
   6   2  -7    2.34    0.17
   6   2  -7    2.44    0.18
   4  -2  -7    0.31    0.10
   4  -2  -7    0.05    0.08
  -4  -2   7    0.01    0.08
   4   2  -7    0.09    0.08
   4   2  -7    0.07    0.09
   2  -2  -7    0.12    0.09
   2  -2  -7   -0.01    0.07
  -2  -2   7   -0.16    0.07
   2   2  -7   -0.05    0.08
   2   2  -7    0.04    0.08
   0  -2  -7    0.78    0.13
   0  -2  -7    0.73    0.14
   0  -2   7    1.00    0.15
   0   2  -7    0.77    0.14
   0   2  -7    0.94    0.14
  -2  -2  -7    2.79    0.22
  -2  -2  -7    2.66    0.22
   2  -2   7    2.80    0.23
  -2   2  -7    2.68    0.21
  -2   2  -7    2.63    0.23
   2   2   7    2.59    0.23
  -4  -2  -7    0.52    0.14
  -4  -2  -7    0.38    0.12
   4  -2   7    0.41    0.13
   4   2   7    0.41    0.13
  -4   2  -7    0.47    0.12
  -4   2  -7    0.41    0.13
  -6  -2  -7    0.82    0.16
  -6  -2  -7    0.70    0.15
   6  -2   7    0.76    0.15
  -6   2  -7    0.56    0.14
   6   2   7    0.48    0.14
   8  -2   7    0.57    0.14
  -8  -2  -7    0.64    0.16
  -8  -2  -7    0.46    0.14
  -8   2  -7    0.54    0.15
   8   2   7    0.31    0.14
  10  -2   7    0.52    0.15
 -10  -2  -7    0.30    0.15
 -10  -2  -7    0.43    0.14
 -10   2  -7    0.42    0.15
  10   2   7    0.72    0.16
 -12  -2  -7    0.57    0.15
 -12  -2  -7    0.30    0.15
  12  -2   7    0.32    0.14
 -12   2  -7    0.45    0.15
  12   2   7    0.33    0.14
 -14  -2  -7   -0.04    0.13
 -14   2  -7    0.14    0.14
 -17   3   7    0.33    0.14
 -15  -3   7   -0.07    0.08
  15  -3  -7   -0.09    0.06
 -15   3   7   -0.15    0.06
 -15   3   7    0.17    0.11
  13  -3  -7    0.96    0.12
 -13  -3   7    0.89    0.10
 -13  -3   7    0.96    0.14
 -13   3   7    0.79    0.11
 -13   3   7    0.85    0.16
 -11  -3   7    1.00    0.12
  11  -3  -7    1.21    0.14
   9  -3  -7    0.58    0.11
  -9  -3   7    0.36    0.09
  -9   3   7    0.40    0.11
  -7  -3   7    0.03    0.08
   7  -3  -7    0.01    0.07
   7  -3  -7    0.04    0.08
   7   3  -7    0.14    0.07
  -7   3   7    0.04    0.08
   5  -3  -7    0.09    0.08
   5  -3  -7    0.14    0.08
  -5  -3   7    0.01    0.08
  -5   3   7    0.18    0.09
   5   3  -7    0.03    0.07
   3  -3  -7    0.86    0.13
  -3  -3   7    0.88    0.13
   3  -3  -7    0.57    0.12
  -3   3   7    0.90    0.13
   3   3  -7    0.74    0.12
   1  -3  -7    5.21    0.28
  -1  -3   7    5.64    0.30
   1  -3  -7    5.18    0.28
  -1   3   7    5.10    0.28
   1   3  -7    5.23    0.27
   1  -3   7   -0.07    0.08
  -1  -3  -7   -0.03    0.09
  -1  -3  -7   -0.02    0.09
  -1   3  -7   -0.15    0.07
   1   3   7   -0.11    0.08
  -3  -3  -7    0.55    0.14
  -3  -3  -7    0.34    0.12
   3  -3   7    0.73    0.14
   3   3   7    0.56    0.13
  -3   3  -7    0.47    0.13
  -5  -3  -7    0.79    0.15
  -5  -3  -7    0.50    0.14
   5  -3   7    0.62    0.14
  -5   3  -7    0.45    0.13
  -7  -3  -7    0.32    0.13
   7  -3   7    0.52    0.14
  -7  -3  -7    0.37    0.14
   7   3   7    0.42    0.14
  -7   3  -7    0.22    0.11
   9  -3   7    0.16    0.12
  -9  -3  -7   -0.11    0.10
  -9  -3  -7   -0.28    0.11
   9   3   7   -0.13    0.11
  -9   3  -7   -0.05    0.11
  11  -3   7    0.09    0.12
 -11  -3  -7    0.04    0.12
 -11  -3  -7   -0.16    0.10
  11   3   7   -0.09    0.11
 -11   3  -7   -0.19    0.11
 -13  -3  -7   -0.05    0.13
 -13   3  -7    0.15    0.14
  16  -4  -7   -0.09    0.06
 -16   4   7    0.08    0.11
  14  -4  -7   -0.05    0.07
 -14  -4   7    0.12    0.06
 -14   4   7   -0.22    0.10
 -12  -4   7    0.51    0.09
  12  -4  -7    0.38    0.10
 -12   4   7    0.42    0.09
 -10  -4   7    0.72    0.12
  10  -4  -7    0.50    0.11
 -10   4   7    0.49    0.11
  -8  -4   7   -0.04    0.07
   8  -4  -7   -0.19    0.07
  -8   4   7   -0.08    0.07
   6  -4  -7    0.16    0.08
   6  -4  -7    0.15    0.09
  -6  -4   7    0.00    0.08
   6   4  -7    0.09    0.08
  -6   4   7    0.16    0.10
   4  -4  -7    5.69    0.29
   4  -4  -7    5.78    0.30
  -4  -4   7    5.54    0.29
  -4   4   7    6.09    0.30
   4   4  -7    6.02    0.29
   2  -4  -7    1.55    0.18
  -2  -4   7    1.42    0.17
   2  -4  -7    1.39    0.17
  -2   4   7    1.27    0.16
   2   4  -7    1.38    0.16
   0  -4  -7    2.34    0.22
   0  -4   7    2.31    0.22
   0  -4  -7    2.45    0.22
   0   4   7    2.19    0.21
   0   4  -7    2.30    0.21
  -2  -4  -7   -0.02    0.09
  -2  -4  -7   -0.07    0.10
   2  -4   7   -0.03    0.10
  -2   4  -7    0.10    0.10
   2   4   7   -0.04    0.10
   4  -4   7    1.62    0.20
  -4  -4  -7    1.40    0.19
  -4  -4  -7    1.53    0.19
  -4   4  -7    1.52    0.19
   4   4   7    1.84    0.20
   6  -4   7    0.36    0.13
  -6  -4  -7    0.07    0.12
  -6  -4  -7    0.33    0.13
   6   4   7    0.14    0.12
  -6   4  -7    0.46    0.13
  -8  -4  -7    2.73    0.26
   8  -4   7    2.78    0.26
  -8  -4  -7    2.59    0.26
  -8   4  -7    2.82    0.26
 -10  -4  -7    0.33    0.13
 -10  -4  -7    0.06    0.12
  10  -4   7    0.34    0.13
 -10   4  -7    0.49    0.15
  10   4   7    0.10    0.13
  12  -4   7   -0.17    0.10
 -12  -4  -7   -0.06    0.14
 -12  -4  -7   -0.18    0.11
 -12   4  -7   -0.15    0.11
  12   4   7   -0.17    0.11
 -14  -4  -7    1.01    0.20
 -14   4  -7    1.06    0.20
 -17   5   7    0.03    0.13
  15  -5  -7    0.18    0.09
 -15   5   7    0.24    0.08
 -13  -5   7    0.46    0.09
  13  -5  -7    0.50    0.11
 -13   5   7    0.44    0.10
 -11  -5   7    0.92    0.12
  11  -5  -7    0.86    0.14
 -11   5   7    0.99    0.13
  -9  -5   7    6.52    0.30
   9  -5  -7    6.41    0.32
  -9   5   7    6.28    0.30
   7  -5  -7    0.11    0.09
  -7  -5   7    0.13    0.09
   7  -5  -7    0.19    0.10
  -7   5   7    0.19    0.10
   5  -5  -7    4.68    0.27
  -5  -5   7    4.96    0.27
   5  -5  -7    4.77    0.28
  -5   5   7    4.41    0.27
   5   5  -7    4.14    0.25
  -3  -5   7    2.03    0.20
   3  -5  -7    2.30    0.21
   3  -5  -7    1.89    0.20
  -3   5   7    2.13    0.21
   3   5  -7    2.23    0.20
   1  -5  -7    1.02    0.16
   1  -5  -7    1.12    0.17
  -1  -5   7    1.25    0.17
   1   5  -7    1.22    0.16
  -1   5   7    1.09    0.17
   1  -5   7    2.28    0.22
  -1  -5  -7    2.83    0.24
  -1  -5  -7    2.63    0.24
   1   5   7    2.43    0.23
  -1   5  -7    2.46    0.22
  -3  -5  -7    4.80    0.30
  -3  -5  -7    4.45    0.29
   3  -5   7    4.84    0.29
   3   5   7    4.54    0.29
  -3   5  -7    4.74    0.30
  -5  -5  -7    1.71    0.21
  -5  -5  -7    1.76    0.21
   5  -5   7    1.28    0.19
  -5   5  -7    1.55    0.20
   5   5   7    1.43    0.19
  -7  -5  -7    2.22    0.24
   7  -5   7    2.35    0.24
  -7  -5  -7    2.05    0.23
   7   5   7    2.35    0.24
  -7   5  -7    2.03    0.22
  -9  -5  -7    0.01    0.12
  -9  -5  -7    0.03    0.12
   9  -5   7    0.10    0.12
  -9   5  -7    0.37    0.14
   9   5   7    0.09    0.11
 -11  -5  -7    0.58    0.17
 -11  -5  -7    0.82    0.17
  11  -5   7    0.44    0.15
  11   5   7    0.60    0.16
 -11   5  -7    0.66    0.17
 -13  -5  -7    0.08    0.14
 -13   5  -7   -0.16    0.12
  16  -6  -7    0.37    0.10
 -16   6   7    0.34    0.09
 -14  -6   7    0.73    0.10
  14  -6  -7    0.78    0.13
 -14   6   7    0.69    0.11
  12  -6  -7    0.36    0.11
 -12  -6   7    0.12    0.08
 -12   6   7    0.22    0.09
  10  -6  -7   18.34    0.63
 -10  -6   7   18.01    0.60
 -10   6   7   18.43    0.63
   8  -6  -7    6.79    0.33
  -8  -6   7    6.36    0.31
  -8   6   7    6.62    0.33
  -6  -6   7    0.39    0.11
   6  -6  -7    0.31    0.12
   6  -6  -7    0.48    0.11
   6   6  -7    0.37    0.11
  -6   6   7    0.66    0.13
   4  -6  -7    6.16    0.32
  -4  -6   7    5.81    0.32
   4  -6  -7    6.92    0.34
   4   6  -7    5.87    0.30
  -4   6   7    6.34    0.33
  -2  -6   7    6.48    0.34
   2  -6  -7    7.20    0.36
   2  -6  -7    6.05    0.32
   2   6  -7    5.84    0.32
  -2   6   7    6.25    0.33
   0  -6  -7   13.86    0.55
   0  -6  -7   14.97    0.56
   0  -6   7   13.67    0.54
   0   6   7   14.78    0.57
   0   6  -7   14.36    0.54
   2  -6   7    0.09    0.11
  -2  -6  -7    0.04    0.11
  -2  -6  -7    0.20    0.12
  -2   6  -7    0.03    0.11
   2   6   7   -0.08    0.11
  -4  -6  -7    3.73    0.29
  -4  -6  -7    3.11    0.28
   4  -6   7    3.61    0.27
  -4   6  -7    3.51    0.27
   4   6   7    3.73    0.28
   6  -6   7    1.03    0.18
  -6  -6  -7    0.71    0.16
  -6  -6  -7    0.65    0.16
  -6   6  -7    0.75    0.16
   6   6   7    0.76    0.17
   8  -6   7    0.22    0.13
  -8  -6  -7    0.09    0.12
  -8  -6  -7    0.31    0.15
   8   6   7    0.29    0.13
  -8   6  -7    0.03    0.12
 -10  -6  -7    0.35    0.15
 -10  -6  -7    0.17    0.14
  10  -6   7    0.29    0.14
 -10   6  -7    0.33    0.15
  10   6   7    0.58    0.15
 -12  -6  -7    0.49    0.16
  12  -6   7    0.53    0.16
 -12   6  -7    0.57    0.17
  15  -7  -7    0.05    0.09
 -15   7   7    0.09    0.08
 -13  -7   7    0.43    0.10
  13  -7  -7    0.54    0.12
 -13   7   7    0.32    0.11
  11  -7  -7    0.16    0.11
 -11  -7   7    0.30    0.10
 -11   7   7    0.12    0.11
  -9  -7   7    1.68    0.17
   9  -7  -7    2.58    0.24
  -9   7   7    2.03    0.21
  -7  -7   7    1.01    0.14
   7  -7  -7    1.08    0.17
  -7   7   7    1.14    0.17
   5  -7  -7    2.33    0.23
   5  -7  -7    2.65    0.23
  -5  -7   7    2.79    0.22
  -5   7   7    2.42    0.23
   5   7  -7    1.99    0.19
   3  -7  -7    0.61    0.15
  -3  -7   7    0.44    0.12
   3  -7  -7    0.50    0.13
  -3   7   7    0.56    0.15
   3   7  -7    0.57    0.13
   1  -7  -7    0.10    0.11
  -1  -7   7   -0.04    0.11
   1  -7  -7   -0.04    0.10
   1   7  -7   -0.13    0.09
  -1   7   7    0.06    0.11
  -1  -7  -7    2.12    0.23
   1  -7   7    1.60    0.20
  -1  -7  -7    2.04    0.23
   1   7   7    2.00    0.22
  -1   7  -7    2.03    0.21
  -3  -7  -7    1.14    0.18
   3  -7   7    1.12    0.19
  -3  -7  -7    0.94    0.18
   3   7   7    1.19    0.19
  -3   7  -7    1.06    0.17
  -5  -7  -7    0.55    0.15
   5  -7   7    0.37    0.14
  -5  -7  -7    0.13    0.13
   5   7   7    0.22    0.13
  -5   7  -7    0.07    0.12
  -7  -7  -7    2.11    0.24
   7  -7   7    2.02    0.23
  -7  -7  -7    2.32    0.25
  -7   7  -7    2.06    0.24
   7   7   7    1.93    0.22
   9  -7   7    0.04    0.12
  -9  -7  -7   -0.03    0.12
  -9  -7  -7    0.20    0.14
  -9   7  -7    0.15    0.14
   9   7   7    0.23    0.14
 -11  -7  -7    0.00    0.14
  11  -7   7   -0.06    0.12
 -11  -7  -7    0.13    0.15
 -11   7  -7    0.33    0.16
  11   7   7   -0.01    0.12
 -14  -8   7   -0.03    0.07
  14  -8  -7    0.00    0.10
 -14   8   7   -0.05    0.08
  12  -8  -7    0.05    0.11
 -12  -8   7   -0.02    0.08
 -12   8   7    0.09    0.11
  10  -8  -7   -0.02    0.10
 -10  -8   7    0.09    0.09
 -10   8   7   -0.10    0.10
   8  -8  -7    0.63    0.14
  -8  -8   7    0.54    0.12
  -8   8   7    0.50    0.14
   6  -8  -7    0.15    0.11
  -6  -8   7    0.06    0.10
   6  -8  -7    0.14    0.11
  -6   8   7    0.06    0.11
  -4  -8   7    0.80    0.15
   4  -8  -7    0.95    0.18
   4  -8  -7    0.91    0.16
  -4   8   7    0.93    0.17
   4   8  -7    0.69    0.14
   2  -8  -7    0.77    0.16
   2  -8  -7    0.84    0.17
  -2  -8   7    0.94    0.16
   2   8  -7    0.94    0.15
  -2   8   7    0.88    0.18
   0  -8  -7    1.91    0.23
   0  -8  -7    2.15    0.23
   0  -8   7    2.01    0.22
   0   8   7    2.03    0.24
   0   8  -7    1.73    0.20
   2  -8   7    0.09    0.12
  -2  -8  -7   -0.01    0.11
  -2  -8  -7    0.24    0.13
  -2   8  -7    0.39    0.13
   2   8   7    0.39    0.15
  -4  -8  -7    0.28    0.14
   4  -8   7    0.39    0.15
  -4  -8  -7    0.16    0.14
   4   8   7    0.61    0.17
  -4   8  -7    0.62    0.15
  -6  -8  -7    0.07    0.13
  -6  -8  -7   -0.02    0.12
   6  -8   7    0.19    0.12
   6   8   7   -0.05    0.11
  -6   8  -7    0.18    0.13
   8  -8   7    0.57    0.16
  -8  -8  -7    0.59    0.17
  -8  -8  -7    0.44    0.16
  -8   8  -7    0.28    0.14
   8   8   7    0.58    0.16
 -10  -8  -7    0.05    0.14
  10  -8   7   -0.01    0.12
 -10  -8  -7    0.07    0.13
  10   8   7   -0.04    0.13
 -10   8  -7    0.02    0.13
 -13  -9   7    0.06    0.09
  13  -9  -7    0.07    0.11
 -13   9   7    0.02    0.11
  11  -9  -7   -0.02    0.11
 -11  -9   7    0.08    0.09
 -11   9   7   -0.20    0.09
   9  -9  -7    0.96    0.17
  -9  -9   7    0.78    0.14
  -9   9   7    0.75    0.16
   7  -9  -7    0.48    0.15
  -7  -9   7    0.45    0.12
  -7   9   7    0.18    0.13
  -5  -9   7    0.02    0.11
   5  -9  -7   -0.21    0.11
   5  -9  -7    0.04    0.10
  -5   9   7   -0.18    0.10
  -3  -9   7    0.09    0.11
   3  -9  -7    0.02    0.12
   3  -9  -7    0.07    0.12
   3   9  -7    0.03    0.09
  -3   9   7    0.22    0.13
   1  -9  -7    1.61    0.22
   1  -9  -7    1.52    0.21
  -1  -9   7    1.43    0.20
   1   9  -7    1.50    0.19
  -1   9   7    1.69    0.22
   1  -9   7    0.34    0.13
  -1  -9  -7    0.00    0.12
  -1  -9  -7    0.08    0.13
  -1   9  -7    0.06    0.11
   1   9   7    0.21    0.13
  -3  -9  -7    0.39    0.16
   3  -9   7    0.35    0.14
  -3  -9  -7    0.36    0.15
  -3   9  -7    0.51    0.15
   3   9   7    0.13    0.15
  -5  -9  -7   -0.12    0.12
  -5  -9  -7   -0.14    0.11
   5  -9   7    0.09    0.13
   5   9   7    0.10    0.14
  -5   9  -7   -0.12    0.11
  -7  -9  -7   -0.08    0.13
   7  -9   7    0.01    0.12
  -7  -9  -7    0.02    0.13
  -7   9  -7    0.15    0.13
   7   9   7   -0.09    0.12
  -9  -9  -7   -0.13    0.13
   9  -9   7   -0.02    0.12
  -9  -9  -7   -0.06    0.12
  -9   9  -7    0.08    0.14
   9   9   7    0.03    0.13
  12 -10  -7    0.38    0.14
 -12 -10   7    0.39    0.12
 -12  10   7    0.33    0.13
 -10 -10   7    0.76    0.14
  10 -10  -7    0.56    0.16
 -10  10   7    1.04    0.18
   8 -10  -7    1.47    0.20
  -8 -10   7    1.09    0.16
  -8  10   7    1.12    0.18
  -6 -10   7    0.57    0.14
   6 -10  -7    0.92    0.18
  -6  10   7    0.80    0.18
   4 -10  -7   -0.17    0.13
   4 -10  -7   -0.18    0.10
  -4 -10   7    0.01    0.10
  -4  10   7   -0.27    0.11
   2 -10  -7   -0.26    0.10
  -2 -10   7    0.04    0.11
   2 -10  -7    0.01    0.12
   2  10  -7   -0.05    0.10
  -2  10   7   -0.13    0.13
   0 -10  -7    0.14    0.13
   0 -10   7    0.41    0.14
   0 -10  -7    0.33    0.15
   0  10   7    0.32    0.16
   0  10  -7    0.13    0.11
  -2 -10  -7   -0.19    0.11
   2 -10   7    0.17    0.14
  -2 -10  -7    0.14    0.13
  -2  10  -7   -0.08    0.11
   2  10   7   -0.03    0.14
   4 -10   7    0.29    0.16
  -4 -10  -7    0.35    0.17
  -4 -10  -7    0.75    0.20
   4  10   7    0.57    0.18
  -4  10  -7    0.43    0.15
   6 -10   7    0.11    0.14
  -6 -10  -7    0.10    0.14
  -6 -10  -7   -0.02    0.15
  -6  10  -7    0.20    0.15
   6  10   7    0.13    0.14
   8 -10   7    0.18    0.14
  -8 -10  -7    0.00    0.14
  -8 -10  -7    0.26    0.16
  -8  10  -7    0.07    0.14
   8  10   7    0.11    0.15
  -9 -11   7    0.15    0.12
   9 -11  -7    0.05    0.12
  -9  11   7    0.16    0.13
   7 -11  -7    0.38    0.15
  -7 -11   7    0.39    0.13
  -7  11   7    0.13    0.13
   5 -11  -7    0.03    0.13
  -5 -11   7   -0.01    0.11
  -5  11   7   -0.09    0.13
   3 -11  -7   -0.21    0.11
  -3 -11   7    0.13    0.12
   3 -11  -7    0.04    0.11
  -3  11   7   -0.14    0.12
  -1 -11   7    0.20    0.14
  -1 -11   7   -0.06    0.11
   1 -11  -7    0.36    0.14
   1 -11  -7   -0.08    0.13
   1  11  -7    0.15    0.12
  -1  11   7   -0.08    0.13
   1 -11   7    0.01    0.12
  -1 -11  -7   -0.07    0.12
  -1 -11  -7    0.12    0.13
   1  11   7    0.09    0.15
  -1  11  -7   -0.04    0.11
  -3 -11  -7    3.12    0.31
   3 -11   7    3.29    0.31
  -3 -11  -7    3.49    0.32
  -3  11  -7    2.84    0.28
   3  11   7    4.37    0.34
   5 -11   7    1.84    0.24
  -5 -11  -7    1.88    0.25
  -5 -11  -7    2.35    0.28
  -5  11  -7    2.06    0.25
   5  11   7    1.96    0.26
  -7 -11  -7    0.12    0.15
   7 -11   7    0.04    0.15
  -7 -11  -7    0.40    0.17
  -7  11  -7    0.03    0.14
   7  11   7    0.19    0.16
  -8  12   7   -0.16    0.12
   6 -12  -7    0.16    0.15
  -6 -12   7    0.24    0.14
  -6  12   7    0.17    0.14
   4 -12  -7    0.24    0.14
  -4 -12   7    0.37    0.15
   4 -12  -7    0.23    0.15
  -4  12   7    0.30    0.17
  -2 -12   7    0.47    0.16
   2 -12  -7    0.41    0.16
   2 -12  -7    0.29    0.15
  -2  12   7    0.37    0.16
   0 -12   7    0.13    0.14
   0 -12   7    0.13    0.14
   0 -12  -7   -0.08    0.13
   0 -12  -7    0.17    0.15
   0  12  -7   -0.13    0.12
   0  12   7    0.16    0.17
  -2 -12  -7    1.52    0.23
   2 -12   7    1.77    0.24
  -2 -12  -7    1.78    0.25
   2 -12   7    1.40    0.22
   2  12   7    1.76    0.25
  -2  12  -7    1.48    0.22
  -4 -12  -7    0.56    0.19
  -4 -12  -7    0.42    0.17
   4 -12   7    0.54    0.18
   4 -12   7    0.74    0.18
  -4  12  -7    0.26    0.15
   4  12   7    0.54    0.18
 -16   0   8    6.88    0.37
 -14   0   8    9.59    0.43
 -14   0   8    9.16    0.35
 -12   0   8    3.89    0.22
  12   0  -8    3.66    0.22
 -12   0   8    3.71    0.24
  10   0  -8    0.10    0.09
 -10   0   8    0.03    0.08
  -8   0   8    7.92    0.34
   8   0  -8    7.27    0.34
  -6   0   8   -0.02    0.09
   6   0  -8    0.13    0.10
  -4   0   8   -0.08    0.09
   4   0  -8    0.07    0.08
   4   0  -8   -0.14    0.08
  -2   0   8    0.68    0.13
   2   0  -8    0.80    0.15
   2   0  -8    0.81    0.15
   0   0   8    1.05    0.17
   0   0  -8    1.32    0.18
   0   0  -8    1.16    0.17
   2   0   8   -0.02    0.11
  -2   0  -8    0.04    0.12
  -2   0  -8    0.07    0.11
  -4   0  -8   17.59    0.65
   4   0   8   15.75    0.62
  -4   0  -8   16.15    0.62
  -6   0  -8    0.41    0.15
  -6   0  -8    0.40    0.14
   6   0   8    0.49    0.15
  -8   0  -8    0.01    0.12
   8   0   8    0.00    0.12
  -8   0  -8    0.09    0.13
  10   0   8    9.85    0.49
 -10   0  -8   11.04    0.51
 -10   0  -8   10.58    0.50
 -12   0  -8    0.65    0.19
  12   0   8    0.80    0.18
  15  -1  -8    0.19    0.08
 -15  -1   8    0.22    0.14
 -15   1   8    0.04    0.07
 -15   1   8    0.02    0.10
  13  -1  -8    0.52    0.11
 -13  -1   8    0.18    0.09
 -13   1   8    0.27    0.09
 -13   1   8    0.23    0.11
 -11  -1   8    0.40    0.10
  11  -1  -8    0.63    0.12
 -11   1   8    0.35    0.11
 -11   1   8    0.44    0.11
   9  -1  -8    1.63    0.18
  -9  -1   8    1.50    0.17
  -9   1   8    1.54    0.17
  -9   1   8    1.60    0.15
   9   1  -8    1.84    0.18
  -7  -1   8    0.61    0.13
   7  -1  -8    0.77    0.14
  -7   1   8    0.63    0.13
   7   1  -8    0.55    0.12
   5  -1  -8    2.51    0.22
  -5  -1   8    2.20    0.20
   5  -1  -8    2.88    0.21
   5   1  -8    2.81    0.21
  -5   1   8    2.77    0.22
   5   1  -8    2.33    0.22
   3  -1  -8    0.76    0.14
   3  -1  -8    0.50    0.12
  -3  -1   8    0.72    0.14
  -3   1   8    0.68    0.14
   3   1  -8    0.57    0.13
   3   1  -8    0.71    0.13
   1  -1  -8    0.38    0.13
  -1  -1   8    0.32    0.12
   1  -1  -8    0.40    0.13
   1   1  -8    0.39    0.13
  -1   1   8    0.36    0.12
   1   1  -8    0.17    0.10
  -1  -1  -8    1.34    0.18
  -1  -1  -8    1.43    0.19
   1  -1   8    1.31    0.18
  -1   1  -8    1.22    0.18
  -1   1  -8    1.06    0.17
   1   1   8    1.42    0.19
  -3  -1  -8    3.79    0.29
   3  -1   8    3.59    0.29
  -3  -1  -8    3.55    0.29
   3   1   8    2.71    0.26
  -3   1  -8    3.44    0.27
  -3   1  -8    3.85    0.30
   5  -1   8    4.98    0.33
  -5  -1  -8    5.25    0.33
  -5  -1  -8    4.83    0.33
   5   1   8    5.21    0.33
  -5   1  -8    4.48    0.32
  -5   1  -8    4.55    0.31
  -7  -1  -8    0.39    0.15
   7  -1   8    0.23    0.14
  -7  -1  -8    0.43    0.15
   7   1   8    0.06    0.13
  -7   1  -8    0.39    0.14
  -7   1  -8    0.23    0.13
  -9  -1  -8    0.81    0.18
   9  -1   8    0.95    0.18
  -9  -1  -8    0.69    0.18
   9   1   8    0.90    0.19
  -9   1  -8    0.42    0.16
 -11  -1  -8    0.60    0.17
 -11  -1  -8    0.61    0.17
  11  -1   8    0.46    0.16
 -11   1  -8    0.33    0.17
  11   1   8    0.26    0.15
 -16   2   8    1.58    0.22
 -14  -2   8    0.07    0.07
  14  -2  -8    0.01    0.08
 -14   2   8   -0.12    0.07
 -14   2   8   -0.18    0.09
  12  -2  -8    0.78    0.12
 -12  -2   8    0.69    0.11
 -12   2   8    0.72    0.14
 -12   2   8    0.66    0.12
 -10  -2   8    0.13    0.09
  10  -2  -8   -0.07    0.08
 -10   2   8    0.05    0.09
 -10   2   8    0.10    0.09
   8  -2  -8    0.62    0.14
  -8  -2   8    0.50    0.12
  -8   2   8    0.61    0.12
   6  -2  -8    0.13    0.10
  -6  -2   8    0.06    0.09
   6   2  -8   -0.02    0.09
  -6   2   8   -0.06    0.08
  -4  -2   8    0.88    0.15
   4  -2  -8    0.95    0.14
   4  -2  -8    1.05    0.16
   4   2  -8    0.89    0.14
  -4   2   8    0.84    0.14
   4   2  -8    0.95    0.16
   2  -2  -8   -0.01    0.09
   2  -2  -8   -0.09    0.09
  -2  -2   8    0.12    0.10
   2   2  -8    0.07    0.11
  -2   2   8   -0.09    0.09
   2   2  -8    0.00    0.10
   0  -2  -8    0.33    0.13
   0  -2   8    0.26    0.13
   0  -2  -8    0.28    0.12
   0   2   8    0.44    0.13
   0   2  -8    0.42    0.14
   0   2  -8    0.35    0.13
   2  -2   8    1.83    0.21
  -2  -2  -8    1.83    0.21
  -2  -2  -8    1.59    0.21
  -2   2  -8    1.72    0.22
  -2   2  -8    1.86    0.21
   2   2   8    1.77    0.21
  -4  -2  -8    0.12    0.13
  -4  -2  -8    0.16    0.14
   4  -2   8    0.57    0.16
  -4   2  -8    0.36    0.15
   4   2   8    0.27    0.14
  -6  -2  -8   -0.01    0.12
   6  -2   8    0.15    0.13
  -6  -2  -8   -0.06    0.12
   6   2   8    0.19    0.13
  -6   2  -8   -0.08    0.12
  -8  -2  -8    0.00    0.12
  -8  -2  -8   -0.14    0.12
   8  -2   8    0.18    0.14
  -8   2  -8    0.05    0.12
   8   2   8   -0.11    0.12
  10  -2   8    1.71    0.23
 -10  -2  -8    1.55    0.23
 -10  -2  -8    1.84    0.24
 -10   2  -8    1.55    0.21
  10   2   8    1.42    0.21
 -12  -2  -8    1.28    0.22
  12  -2   8    0.98    0.20
 -12  -2  -8    1.13    0.21
  12   2   8    1.02    0.21
 -12   2  -8    1.44    0.23
  15  -3  -8   -0.02    0.07
 -15   3   8   -0.08    0.11
 -15   3   8   -0.19    0.06
 -13  -3   8    0.16    0.08
  13  -3  -8    0.27    0.10
 -13   3   8    0.30    0.09
 -13   3   8    0.27    0.12
 -11  -3   8   -0.03    0.08
  11  -3  -8   -0.11    0.07
 -11   3   8   -0.04    0.08
  -9  -3   8    0.05    0.10
   9  -3  -8    0.17    0.11
  -9   3   8    0.16    0.10
   7  -3  -8    0.40    0.13
  -7  -3   8    0.27    0.11
   5  -3  -8    0.19    0.09
  -5  -3   8    0.07    0.10
   5  -3  -8    0.33    0.12
   5   3  -8    0.12    0.10
   3  -3  -8    0.17    0.10
   3  -3  -8    0.04    0.11
  -3  -3   8    0.03    0.11
   3   3  -8    0.14    0.10
  -1  -3   8   -0.24    0.10
   1  -3  -8   -0.08    0.11
   1  -3  -8   -0.09    0.09
   1   3  -8   -0.09    0.08
   1  -3   8   -0.08    0.10
  -1  -3  -8   -0.09    0.11
  -1  -3  -8    0.14    0.12
  -1   3  -8    0.07    0.11
   1   3   8    0.07    0.11
   3  -3   8    0.00    0.11
  -3  -3  -8   -0.24    0.11
  -3  -3  -8   -0.25    0.11
  -3   3  -8   -0.03    0.10
   3   3   8   -0.21    0.13
  -5  -3  -8    0.03    0.12
   5  -3   8    0.07    0.12
  -5  -3  -8   -0.22    0.11
  -5   3  -8    0.08    0.11
   5   3   8   -0.11    0.12
   7  -3   8    0.08    0.13
  -7  -3  -8   -0.20    0.11
  -7  -3  -8    0.20    0.14
   7   3   8   -0.07    0.12
  -7   3  -8   -0.07    0.11
  -9  -3  -8   -0.13    0.14
  -9  -3  -8   -0.02    0.13
   9  -3   8   -0.01    0.13
   9   3   8   -0.12    0.14
  -9   3  -8   -0.09    0.12
  11  -3   8   -0.02    0.13
 -11  -3  -8   -0.12    0.14
 -11  -3  -8    0.32    0.16
 -11   3  -8    0.06    0.14
  11   3   8    0.12    0.14
 -14  -4   8    0.06    0.07
  14  -4  -8   -0.11    0.07
 -14   4   8    0.02    0.10
 -14   4   8    0.05    0.08
 -12  -4   8    0.09    0.08
  12  -4  -8    0.01    0.09
 -12   4   8    0.11    0.09
 -10  -4   8   -0.07    0.09
  10  -4  -8   -0.03    0.09
  -8  -4   8    0.64    0.13
   8  -4  -8    0.96    0.16
  -8   4   8    0.62    0.13
  -6  -4   8    0.09    0.09
   6  -4  -8    0.10    0.11
  -6   4   8   -0.02    0.10
  -4  -4   8    0.19    0.11
   4  -4  -8    0.37    0.12
   4  -4  -8    0.18    0.11
   4   4  -8    0.26    0.11
  -4   4   8    0.27    0.12
  -2  -4   8   -0.09    0.10
   2  -4  -8    0.05    0.12
   2  -4  -8   -0.12    0.09
   2   4  -8   -0.07    0.10
  -2   4   8   -0.11    0.10
   0  -4   8    0.80    0.16
   0  -4  -8    0.90    0.17
   0  -4  -8    0.86    0.17
   0   4   8    0.94    0.17
   0   4  -8    1.10    0.17
  -2  -4  -8   -0.19    0.11
   2  -4   8    0.03    0.11
  -2  -4  -8   -0.15    0.11
  -2   4  -8   -0.19    0.09
   2   4   8   -0.12    0.10
  -4  -4  -8    0.07    0.13
   4  -4   8    0.06    0.12
  -4  -4  -8   -0.09    0.13
  -4   4  -8    0.07    0.11
  -6  -4  -8    0.01    0.12
  -6  -4  -8    0.00    0.13
   6  -4   8    0.14    0.13
   6   4   8    0.07    0.13
  -6   4  -8    0.08    0.12
  -8  -4  -8   -0.06    0.12
   8  -4   8   -0.13    0.12
  -8  -4  -8   -0.12    0.13
  -8   4  -8   -0.03    0.11
   8   4   8   -0.15    0.11
 -10  -4  -8   -0.32    0.13
  10  -4   8   -0.14    0.12
 -10  -4  -8   -0.15    0.13
 -10   4  -8    0.23    0.15
  10   4   8   -0.17    0.12
  15  -5  -8   -0.07    0.08
 -15   5   8    0.01    0.12
 -13  -5   8    0.42    0.10
  13  -5  -8    0.39    0.11
 -11  -5   8    0.33    0.10
  11  -5  -8    0.37    0.12
 -11   5   8    0.42    0.11
  -9  -5   8    3.59    0.25
   9  -5  -8    3.57    0.26
  -9   5   8    3.81    0.26
   7  -5  -8    0.12    0.12
  -7  -5   8    0.23    0.11
  -7   5   8    0.09    0.10
   5  -5  -8    1.50    0.20
   5  -5  -8    1.28    0.17
  -5  -5   8    1.47    0.18
  -5   5   8    1.66    0.20
   3  -5  -8   11.04    0.48
   3  -5  -8   11.76    0.48
  -3  -5   8   10.96    0.47
  -3   5   8   11.69    0.49
   3   5  -8   10.37    0.45
  -1  -5   8    1.58    0.20
   1  -5  -8    2.04    0.22
   1  -5  -8    2.69    0.26
   1   5  -8    2.04    0.21
  -1   5   8    2.10    0.23
   1  -5   8    1.84    0.22
  -1  -5  -8    2.04    0.24
  -1  -5  -8    2.18    0.23
   1   5   8    1.96    0.22
  -1   5  -8    1.80    0.21
  -3  -5  -8   -0.09    0.12
  -3  -5  -8   -0.14    0.12
   3  -5   8   -0.01    0.12
  -3   5  -8    0.05    0.12
   3   5   8    0.11    0.12
   5  -5   8    2.05    0.24
  -5  -5  -8    2.26    0.26
  -5  -5  -8    2.17    0.25
   5   5   8    2.46    0.26
  -5   5  -8    2.22    0.25
  -7  -5  -8    0.33    0.15
  -7  -5  -8    0.66    0.18
   7  -5   8    0.52    0.16
  -7   5  -8    0.40    0.15
  -9  -5  -8    0.02    0.13
   9  -5   8    0.13    0.13
  -9  -5  -8   -0.12    0.13
  -9   5  -8   -0.01    0.13
   9   5   8   -0.14    0.14
 -11  -5  -8    0.01    0.14
  11  -5   8   -0.18    0.11
 -11  -5  -8   -0.22    0.13
 -11   5  -8    0.21    0.15
  11   5   8   -0.14    0.14
  14  -6  -8    0.05    0.10
 -14  -6   8   -0.10    0.07
 -14   6   8    0.00    0.08
 -12  -6   8    0.24    0.09
  12  -6  -8    0.46    0.13
 -12   6   8    0.25    0.11
 -10  -6   8    0.36    0.11
  10  -6  -8    0.55    0.14
 -10   6   8    0.46    0.13
  -8  -6   8    0.19    0.11
   8  -6  -8    0.16    0.11
  -8   6   8    0.09    0.11
   6  -6  -8    0.14    0.12
  -6  -6   8    0.11    0.11
  -6   6   8    0.05    0.11
   4  -6  -8    0.19    0.14
  -4  -6   8    0.36    0.13
   4  -6  -8    0.49    0.14
  -4   6   8    0.38    0.15
   2  -6  -8    0.16    0.12
   2  -6  -8    0.35    0.15
  -2  -6   8    0.42    0.14
   2   6  -8    0.33    0.13
  -2   6   8    0.35    0.14
   0  -6   8    0.13    0.12
   0  -6  -8    0.12    0.13
   0  -6  -8    0.10    0.12
   0   6  -8    0.15    0.12
   0   6   8    0.07    0.13
  -2  -6  -8   -0.03    0.11
   2  -6   8   -0.04    0.12
  -2  -6  -8    0.02    0.12
  -2   6  -8    0.28    0.13
   2   6   8    0.06    0.13
   4  -6   8    0.03    0.13
  -4  -6  -8    0.02    0.12
  -4  -6  -8   -0.06    0.13
  -4   6  -8   -0.07    0.12
   4   6   8   -0.13    0.12
   6  -6   8    0.30    0.14
  -6  -6  -8    0.04    0.13
  -6  -6  -8    0.03    0.13
   6   6   8   -0.06    0.13
  -6   6  -8    0.00    0.12
  -8  -6  -8    0.16    0.14
  -8  -6  -8    0.15    0.14
   8  -6   8    0.27    0.14
   8   6   8    0.25    0.15
  -8   6  -8    0.14    0.15
  10  -6   8    0.03    0.14
 -10  -6  -8   -0.02    0.14
 -10  -6  -8    0.04    0.14
 -10   6  -8    0.22    0.15
  10   6   8   -0.01    0.14
  13  -7  -8    0.72    0.15
 -13  -7   8    0.53    0.11
 -13   7   8    0.45    0.12
 -11  -7   8    1.99    0.19
  11  -7  -8    1.97    0.22
 -11   7   8    2.07    0.21
  -9  -7   8    0.69    0.14
   9  -7  -8    0.41    0.15
  -9   7   8    0.34    0.13
  -7  -7   8    0.18    0.11
   7  -7  -8    0.35    0.14
  -7   7   8    0.14    0.12
  -5  -7   8    1.56    0.19
   5  -7  -8    1.32    0.20
  -5   7   8    1.47    0.21
   3  -7  -8   15.07    0.61
  -3  -7   8   14.68    0.58
   3  -7  -8   14.82    0.59
   3   7  -8   14.05    0.56
  -3   7   8   14.11    0.58
  -1  -7   8    0.30    0.14
   1  -7  -8    0.03    0.13
   1  -7  -8    0.21    0.13
   1   7  -8    0.36    0.14
  -1   7   8    0.19    0.13
   1  -7   8    1.35    0.20
  -1  -7  -8    1.78    0.23
  -1  -7  -8    1.98    0.24
  -1   7  -8    1.34    0.19
   1   7   8    1.80    0.22
   3  -7   8   -0.10    0.13
  -3  -7  -8    0.07    0.13
  -3  -7  -8    0.15    0.14
  -3   7  -8   -0.01    0.11
   3   7   8   -0.01    0.13
  -5  -7  -8    1.90    0.25
  -5  -7  -8    2.21    0.26
   5  -7   8    1.59    0.23
  -5   7  -8    1.61    0.22
   5   7   8    1.69    0.24
   7  -7   8    0.09    0.14
  -7  -7  -8    0.19    0.16
  -7  -7  -8    0.02    0.13
  -7   7  -8    0.30    0.15
   7   7   8    0.42    0.17
   9  -7   8    0.07    0.15
  -9  -7  -8    0.22    0.15
  -9  -7  -8   -0.05    0.14
   9   7   8    0.26    0.15
  -9   7  -8    0.24    0.16
  12  -8  -8    0.13    0.12
 -12  -8   8    0.13    0.10
 -12   8   8    0.21    0.12
 -10  -8   8    0.18    0.11
  10  -8  -8    0.42    0.14
 -10   8   8    0.23    0.13
  -8  -8   8    0.13    0.11
   8  -8  -8   -0.05    0.11
  -8   8   8    0.09    0.13
  -6  -8   8    0.28    0.13
   6  -8  -8    0.27    0.15
  -6   8   8    0.34    0.14
   4  -8  -8    0.75    0.19
  -4  -8   8    0.59    0.15
   4  -8  -8    0.29    0.14
  -4   8   8    0.67    0.18
  -2  -8   8    0.18    0.13
   2  -8  -8    0.00    0.13
   2  -8  -8   -0.11    0.13
   2   8  -8    0.22    0.12
  -2   8   8    0.03    0.14
   0  -8   8    0.62    0.16
   0  -8  -8    0.76    0.18
   0  -8  -8    0.81    0.20
   0   8   8    0.55    0.17
   0   8  -8    0.43    0.14
  -2  -8  -8   -0.19    0.11
   2  -8   8   -0.14    0.12
  -2  -8  -8    0.18    0.15
   2   8   8    0.04    0.13
  -2   8  -8    0.01    0.12
   4  -8   8   -0.33    0.12
  -4  -8  -8   -0.13    0.13
  -4  -8  -8   -0.08    0.13
   4   8   8   -0.25    0.12
  -4   8  -8   -0.19    0.11
  -6  -8  -8    0.29    0.15
   6  -8   8    0.04    0.15
  -6  -8  -8    0.10    0.14
   6   8   8    0.04    0.14
  -6   8  -8    0.06    0.14
  -8  -8  -8    0.16    0.15
  -8  -8  -8    0.17    0.16
   8  -8   8   -0.08    0.13
   8   8   8   -0.05    0.14
  -8   8  -8   -0.09    0.13
   9  -9  -8    0.11    0.13
  -9  -9   8    0.12    0.11
  -9   9   8    0.15    0.14
  -7  -9   8    0.25    0.12
   7  -9  -8    0.25    0.15
  -7   9   8    0.26    0.14
  -5  -9   8    0.81    0.16
   5  -9  -8    0.92    0.19
  -5   9   8    0.92    0.19
  -3  -9   8   -0.15    0.10
   3  -9  -8   -0.16    0.13
   3  -9  -8   -0.01    0.13
  -3   9   8   -0.01    0.13
   1  -9  -8    0.07    0.14
  -1  -9   8   -0.15    0.11
   1  -9  -8   -0.22    0.12
  -1   9   8   -0.16    0.12
   1   9  -8    0.06    0.11
   1  -9   8    0.01    0.13
  -1  -9  -8    0.03    0.14
  -1  -9  -8   -0.07    0.14
   1   9   8   -0.07    0.13
  -1   9  -8    0.07    0.12
  -3  -9  -8    0.42    0.17
   3  -9   8    0.12    0.16
  -3  -9  -8    0.23    0.16
  -3   9  -8    0.32    0.15
   3   9   8    0.41    0.17
  -5  -9  -8   -0.19    0.15
  -5  -9  -8   -0.12    0.12
   5  -9   8    0.08    0.14
   5   9   8    0.40    0.17
  -5   9  -8   -0.05    0.14
  -7  -9  -8   -0.14    0.13
   7   9   8    0.08    0.15
   8 -10  -8    0.33    0.16
  -8 -10   8    0.47    0.15
  -8  10   8    0.25    0.16
   6 -10  -8    0.07    0.15
  -6 -10   8    0.01    0.11
  -6  10   8   -0.05    0.13
  -4 -10   8    0.45    0.15
   4 -10  -8    0.15    0.16
  -4  10   8    0.42    0.16
  -2 -10   8   -0.12    0.12
   2 -10  -8   -0.04    0.14
   2 -10  -8   -0.20    0.12
  -2  10   8   -0.01    0.13
   0 -10  -8    0.42    0.18
   0 -10  -8    0.35    0.17
   0 -10   8    0.47    0.16
   0  10   8    0.44    0.17
   0  10  -8    0.32    0.15
  -2 -10  -8    1.25    0.23
  -2 -10  -8    0.72    0.20
   2 -10   8    1.40    0.23
  -2  10  -8    1.23    0.20
   2  10   8    1.07    0.21
  -4 -10  -8    0.47    0.19
  -4 -10  -8    0.26    0.16
   4 -10   8    0.11    0.15
   4  10   8    0.57    0.18
  -4  10  -8    0.54    0.17
  -3 -11   8   -0.02    0.12
   3 -11  -8   -0.01    0.16
  -3  11   8   -0.01    0.16
   1 -11  -8   -0.07    0.15
   1 -11  -8   -0.17    0.12
  -1 -11   8   -0.04    0.14
  -1  11   8    0.32    0.16
  -1 -11  -8    0.17    0.16
   1  11   8    0.03    0.15
  12   0  -9    0.12    0.09
 -12   0   9    0.12    0.09
 -10   0   9   -0.12    0.09
  10   0  -9    0.02    0.09
   8   0  -9   -0.07    0.10
  -8   0   9    0.07    0.11
  -6   0   9   -0.22    0.09
   6   0  -9   -0.14    0.10
   4   0  -9    0.03    0.12
  -4   0   9   -0.14    0.10
   2   0  -9   -0.13    0.11
   2   0  -9   -0.10    0.10
  -2   0   9   -0.09    0.11
   0   0  -9    0.07    0.12
   0   0   9   -0.04    0.12
   0   0  -9   -0.14    0.13
  -2   0  -9   -0.01    0.13
  -2   0  -9   -0.04    0.12
   2   0   9    0.12    0.13
   4   0   9    0.13    0.14
  -4   0  -9    0.06    0.14
  -4   0  -9    0.24    0.15
  -6   0  -9   -0.05    0.13
   6   0   9    0.08    0.14
  -6   0  -9   -0.06    0.13
  -8   0  -9    0.07    0.15
  -8   0  -9    0.18    0.15
   8   0   9    0.08    0.15
  13  -1  -9    1.42    0.16
 -13  -1   9    1.39    0.15
 -13   1   9    1.46    0.16
  11  -1  -9    0.07    0.10
 -11  -1   9   -0.01    0.09
 -11   1   9   -0.12    0.09
  -9  -1   9   -0.01    0.10
   9  -1  -9   -0.09    0.10
  -9   1   9   -0.14    0.09
   9   1  -9    0.18    0.11
   7  -1  -9    2.89    0.26
  -7  -1   9    2.47    0.23
   7   1  -9    2.92    0.26
  -7   1   9    2.72    0.24
   5  -1  -9   -0.01    0.12
  -5  -1   9    0.16    0.12
   5   1  -9    0.05    0.11
  -5   1   9   -0.09    0.11
  -3  -1   9   -0.25    0.11
   3  -1  -9   -0.02    0.13
   3  -1  -9    0.07    0.12
   3   1  -9   -0.01    0.10
  -3   1   9    0.05    0.12
   3   1  -9   -0.06    0.11
   1  -1  -9    0.54    0.15
  -1  -1   9    0.21    0.14
   1  -1  -9    0.35    0.15
   1   1  -9    0.35    0.13
   1   1  -9    0.14    0.14
  -1   1   9    0.45    0.15
   1  -1   9    0.76    0.18
  -1  -1  -9    0.89    0.17
  -1  -1  -9    0.94    0.19
  -1   1  -9    1.11    0.18
  -1   1  -9    1.03    0.20
   1   1   9    0.84    0.18
  -3  -1  -9    2.03    0.25
   3  -1   9    1.83    0.24
  -3  -1  -9    2.61    0.28
  -3   1  -9    2.10    0.24
  -3   1  -9    2.38    0.26
   3   1   9    1.73    0.23
  -5  -1  -9    0.17    0.15
  -5  -1  -9    0.14    0.15
   5  -1   9    0.00    0.14
   5   1   9    0.28    0.17
  -5   1  -9    0.21    0.15
  -5   1  -9    0.28    0.15
  -7  -1  -9    0.37    0.16
  -7  -1  -9    0.37    0.16
   7  -1   9    0.52    0.17
  -7   1  -9    0.67    0.18
   7   1   9    0.48    0.18
  -9  -1  -9    0.14    0.15
  -9  -1  -9    0.38    0.18
   9  -1   9    0.41    0.17
   9   1   9    0.53    0.18
  -9   1  -9    0.47    0.19
  12  -2  -9   -0.26    0.08
 -12  -2   9    0.16    0.10
 -12   2   9   -0.06    0.09
  10  -2  -9    0.00    0.10
 -10  -2   9   -0.16    0.10
 -10   2   9   -0.04    0.10
  -8  -2   9   -0.01    0.10
   8  -2  -9   -0.13    0.10
  -8   2   9   -0.07    0.09
   6  -2  -9    0.04    0.12
  -6  -2   9   -0.06    0.11
  -6   2   9    0.00    0.10
   4  -2  -9    0.15    0.13
  -4  -2   9   -0.04    0.11
  -4   2   9    0.00    0.10
  -2  -2   9   -0.18    0.10
   2  -2  -9   -0.15    0.10
   2  -2  -9   -0.06    0.12
  -2   2   9    0.04    0.12
   2   2  -9   -0.08    0.09
   2   2  -9   -0.18    0.12
   0  -2  -9    0.34    0.15
   0  -2   9    0.18    0.14
   0  -2  -9    0.21    0.12
   0   2  -9    0.26    0.13
   0   2   9    0.38    0.15
   2  -2   9    0.02    0.13
  -2  -2  -9   -0.04    0.14
  -2  -2  -9   -0.05    0.13
  -2   2  -9    0.05    0.13
   2   2   9   -0.08    0.12
  -4  -2  -9    0.20    0.15
   4  -2   9   -0.07    0.13
  -4  -2  -9    0.10    0.15
  -4   2  -9    0.10    0.13
   4   2   9    0.10    0.15
   6  -2   9    0.04    0.13
  -6  -2  -9    0.04    0.13
  -6  -2  -9    0.12    0.15
   6   2   9   -0.11    0.13
  -6   2  -9    0.05    0.13
  -8  -2  -9    0.43    0.18
  -8  -2  -9    0.87    0.20
   8  -2   9    0.97    0.21
   8   2   9    1.05    0.22
  -8   2  -9    1.01    0.20
  13  -3  -9   -0.01    0.09
  11  -3  -9   -0.10    0.09
 -11  -3   9   -0.14    0.08
 -11   3   9    0.09    0.10
   9  -3  -9    0.11    0.11
  -9  -3   9    0.13    0.11
  -9   3   9    0.06    0.11
   7  -3  -9   -0.05    0.12
  -7  -3   9   -0.18    0.10
  -7   3   9   -0.09    0.10
  -5  -3   9    0.09    0.12
   5  -3  -9    0.21    0.13
  -5   3   9    0.29    0.13
  -3  -3   9    0.13    0.13
   3  -3  -9    0.14    0.13
   3  -3  -9    0.12    0.13
  -3   3   9    0.30    0.13
  -1  -3   9   -0.04    0.12
   1  -3  -9    0.21    0.14
   1  -3  -9    0.08    0.13
   1   3  -9   -0.03    0.11
  -1   3   9    0.12    0.13
  -1  -3  -9    0.05    0.14
  -1  -3  -9   -0.16    0.12
   1  -3   9   -0.14    0.12
   1   3   9    0.16    0.13
  -1   3  -9    0.10    0.12
   3  -3   9   -0.10    0.12
  -3  -3  -9   -0.41    0.11
  -3  -3  -9   -0.03    0.14
   3   3   9   -0.14    0.13
  -3   3  -9   -0.16    0.11
  -5  -3  -9    0.19    0.16
   5  -3   9    0.46    0.16
  -5  -3  -9    0.46    0.17
   5   3   9    0.58    0.18
  -5   3  -9    0.13    0.13
  -7  -3  -9    0.00    0.14
  -7  -3  -9    0.26    0.15
   7  -3   9    0.15    0.14
   7   3   9   -0.09    0.15
  -7   3  -9    0.03    0.13
 -12  -4   9    0.58    0.13
  12  -4  -9    0.77    0.15
 -12   4   9    0.64    0.14
  10  -4  -9    0.98    0.17
 -10  -4   9    0.98    0.16
 -10   4   9    0.90    0.16
   8  -4  -9    0.42    0.15
  -8  -4   9    0.14    0.12
  -8   4   9    0.47    0.15
   6  -4  -9    0.08    0.13
  -6  -4   9   -0.16    0.10
  -6   4   9    0.09    0.12
   4  -4  -9    0.90    0.18
  -4  -4   9    0.44    0.15
   2  -4  -9    1.81    0.22
  -2  -4   9    1.71    0.22
   2  -4  -9    2.70    0.27
   2   4  -9    2.26    0.23
   0  -4  -9    0.66    0.17
   0  -4   9    0.34    0.15
   0  -4  -9    0.71    0.19
   0   4   9    0.68    0.18
   0   4  -9    0.72    0.16
  -2  -4  -9    0.06    0.13
  -2  -4  -9   -0.20    0.13
   2  -4   9   -0.08    0.12
   2   4   9   -0.29    0.13
  -2   4  -9    0.04    0.13
   4  -4   9    0.13    0.15
  -4  -4  -9    0.04    0.14
  -4  -4  -9   -0.15    0.14
  -4   4  -9    0.12    0.14
   4   4   9   -0.02    0.14
  -6  -4  -9    0.04    0.15
   6  -4   9   -0.14    0.14
  -6  -4  -9   -0.01    0.13
  -6   4  -9    0.07    0.14
   6   4   9    0.05    0.16
   8  -4   9    0.10    0.16
  -8  -4  -9    0.20    0.17
  -8  -4  -9   -0.17    0.16
   8   4   9    0.03    0.15
  -8   4  -9    0.11    0.14
 -11  -5   9    0.36    0.12
  11  -5  -9    0.61    0.15
 -11   5   9    0.84    0.16
  -9  -5   9    3.17    0.26
   9  -5  -9    2.41    0.25
   7  -5  -9    1.27    0.20
  -7  -5   9    1.11    0.18
  -7   5   9    1.41    0.19
  -5  -5   9   -0.09    0.12
   5  -5  -9   -0.04    0.13
  -5   5   9    0.19    0.13
   3  -5  -9    0.40    0.17
  -3  -5   9    0.62    0.16
   3  -5  -9    0.16    0.13
  -3   5   9    0.06    0.13
   1  -5  -9    0.50    0.16
   1  -5  -9    1.02    0.21
  -1  -5   9    0.56    0.16
   1   5  -9    0.87    0.17
   1  -5   9    0.78    0.18
  -1  -5  -9    0.52    0.17
  -1  -5  -9    0.54    0.19
   1   5   9    0.37    0.15
  -1   5  -9    0.58    0.15
   3  -5   9   -0.12    0.12
  -3  -5  -9   -0.09    0.13
  -3  -5  -9   -0.01    0.14
  -3   5  -9    0.22    0.15
   5  -5   9    0.11    0.15
  -5  -5  -9   -0.11    0.13
  -5  -5  -9   -0.12    0.12
   5   5   9   -0.12    0.14
  -5   5  -9   -0.05    0.14
   7  -5   9    0.11    0.14
  -7  -5  -9   -0.08    0.14
  -7  -5  -9   -0.17    0.15
   7   5   9   -0.12    0.15
  -7   5  -9   -0.05    0.13
 -10  -6   9    0.09    0.11
  10  -6  -9    0.27    0.14
 -10   6   9    0.15    0.12
  -8  -6   9    5.74    0.34
   8  -6  -9    5.82    0.37
  -8   6   9    5.82    0.35
  -6  -6   9    1.12    0.18
   6  -6  -9    1.48    0.22
  -6   6   9    1.21    0.19
   4  -6  -9    0.81    0.18
  -4  -6   9    0.76    0.17
  -4   6   9    1.05    0.19
   2  -6  -9    7.95    0.42
  -2  -6   9    8.11    0.43
   2  -6  -9    8.56    0.46
  -2   6   9    8.23    0.45
   0  -6  -9    2.33    0.26
   0  -6  -9    2.19    0.27
   0  -6   9    2.11    0.25
   0   6   9    1.92    0.25
   0   6  -9    2.25    0.25
  -2  -6  -9   -0.08    0.13
   2  -6   9    0.16    0.14
  -2  -6  -9    0.03    0.15
  -2   6  -9   -0.23    0.12
   2   6   9    0.15    0.14
   4  -6   9   -0.12    0.13
  -4  -6  -9   -0.11    0.15
  -4  -6  -9    0.31    0.17
   4   6   9    0.01    0.14
  -4   6  -9    0.10    0.14
   6  -6   9    1.77    0.25
  -6  -6  -9    2.06    0.27
  -6  -6  -9    1.45    0.25
  -6   6  -9    1.95    0.26
   9  -7  -9    0.29    0.15
  -9   7   9    0.49    0.15
  -7  -7   9    0.68    0.15
   7  -7  -9    0.76    0.18
  -7   7   9    0.90    0.18
   5  -7  -9    1.18    0.22
  -5  -7   9    0.81    0.18
  -5   7   9    0.69    0.18
  -3  -7   9    0.73    0.18
   3  -7  -9    1.13    0.23
  -3   7   9    1.01    0.20
   1  -7  -9    0.76    0.18
  -1  -7   9    0.60    0.17
   1  -7  -9    0.94    0.21
  -1   7   9    0.89    0.19
   1  -7   9    0.09    0.14
  -1  -7  -9   -0.14    0.14
  -1  -7  -9   -0.14    0.13
  -1   7  -9   -0.08    0.11
   1   7   9    0.46    0.17
  -3  -7  -9    0.06    0.16
   3  -7   9    0.20    0.17
  -3  -7  -9    0.21    0.17
  -3   7  -9   -0.01    0.13
   3   7   9   -0.06    0.13
  -5  -7  -9   -0.21    0.13
   5   7   9    0.00    0.16
  -5   7  -9   -0.09    0.13
  -6  -8   9    0.00    0.12
   6  -8  -9   -0.02    0.13
  -6   8   9    0.10    0.14
  -4  -8   9    0.31    0.15
   4  -8  -9    0.38    0.16
  -4   8   9    0.49    0.17
  -2  -8   9    0.56    0.16
   2  -8  -9    0.43    0.18
   2  -8  -9    0.44    0.16
  -2   8   9    0.75    0.19
   0  -8  -9    0.18    0.15
   0  -8  -9    0.33    0.18
   0  -8   9    0.62    0.18
   0   8   9    0.24    0.17
   0   8  -9    0.39    0.15
   2  -8   9   -0.16    0.15
  -2  -8  -9   -0.05    0.14
  -2  -8  -9    0.14    0.17
  -2   8  -9    0.19    0.14
   2   8   9   -0.01    0.14
   8   0 -10   -0.13    0.12
  -8   0  10    0.01    0.11
   6   0 -10    1.46    0.21
  -6   0  10    1.28    0.20
  -4   0  10    0.75    0.18
   4   0 -10    1.03    0.20
  -2   0  10    0.14    0.14
   2   0 -10    0.13    0.15
   0   0 -10    0.23    0.16
   0   0 -10    0.09    0.13
   0   0  10    0.05    0.14
  -2   0 -10    0.46    0.17
  -2   0 -10    0.21    0.14
   2   0  10    0.28    0.17
   4   0  10    0.94    0.22
  -4   0 -10    1.00    0.20
  -4   0 -10    0.86    0.21
  -7  -1  10    0.09    0.12
   7  -1 -10   -0.08    0.13
   7   1 -10    0.08    0.12
  -7   1  10   -0.27    0.11
  -5  -1  10   -0.23    0.11
   5  -1 -10    0.05    0.13
   5   1 -10    0.04    0.14
  -5   1  10   -0.13    0.11
   3  -1 -10    0.04    0.15
  -3  -1  10   -0.08    0.13
  -3   1  10   -0.04    0.13
   3   1 -10    0.07    0.14
  -1  -1  10   -0.06    0.13
   1  -1 -10    0.01    0.14
   1  -1 -10    0.04    0.13
   1   1 -10    0.03    0.14
  -1   1  10   -0.15    0.14
  -1  -1 -10    0.06    0.15
  -1  -1 -10    0.25    0.15
   1  -1  10    0.08    0.15
  -1   1 -10    0.24    0.17
  -1   1 -10    0.10    0.15
   1   1  10   -0.08    0.14
   3  -1  10    0.71    0.19
  -3  -1 -10    0.62    0.19
  -3  -1 -10    0.93    0.21
  -3   1 -10    1.07    0.22
  -3   1 -10    0.55    0.18
   3   1  10    0.79    0.19
  -8  -2  10   -0.19    0.11
   8  -2 -10    0.09    0.14
  -8   2  10    0.03    0.13
  -6  -2  10   -0.04    0.12
   6  -2 -10   -0.19    0.13
  -6   2  10    0.00    0.12
  -4  -2  10    0.54    0.16
   4  -2 -10    0.36    0.16
  -4   2  10    0.25    0.15
   2  -2 -10   -0.13    0.15
  -2  -2  10    0.07    0.14
  -2   2  10    0.09    0.14
   0  -2 -10   -0.16    0.13
   0  -2  10    0.05    0.15
   0  -2 -10    0.04    0.17
   0   2 -10    0.11    0.13
   0   2  10   -0.04    0.15
  -2  -2 -10    0.54    0.19
   2  -2  10    0.36    0.18
  -2  -2 -10    0.17    0.15
   2   2  10    0.46    0.18
  -2   2 -10    0.24    0.14
   7  -3 -10    0.29    0.15
  -7  -3  10    0.05    0.13
  -7   3  10    0.30    0.14
   5  -3 -10    0.04    0.13
  -5  -3  10    0.05    0.13
  -5   3  10    0.23    0.15
  -3  -3  10    0.08    0.15
   3  -3 -10    0.03    0.15
  -3   3  10    0.27    0.15
  -1  -3  10   -0.03    0.14
   1  -3 -10    0.10    0.15
  -1   3  10   -0.09    0.13
   1  -3  10    0.10    0.15
  -1  -3 -10   -0.04    0.14
  -1  -3 -10   -0.10    0.14
  -1   3 -10   -0.14    0.12
   1   3  10    0.17    0.15
  -3  -3 -10   -0.24    0.16
  -3   3 -10    0.01    0.14
  -6  -4  10    0.03    0.14
   6  -4 -10    0.13    0.15
  -6   4  10    0.20    0.14
  -4  -4  10    1.63    0.23
   4  -4 -10    2.07    0.26
  -4   4  10    1.90    0.24
  -2  -4  10    0.08    0.15
   2  -4 -10    0.29    0.18
  -2   4  10    0.08    0.14
   0  -4 -10    0.36    0.18
   0  -4  10    0.67    0.20
   0  -4 -10    0.43    0.18
   0   4  10    0.49    0.18
   3  -5 -10    0.70    0.21
   1  -5 -10    0.98    0.23
   0   0   0    0.00    0.00
;
_shelx_hkl_checksum     6447
_shelx_res_file
;
TITL DTDH in C2/c
CELL  0.71073  17.9533  13.5533   8.1417   90.000   95.785   90.000
ZERR     4.00   0.0007   0.0007   0.0004    0.000    0.002    0.000
LATT   7
SYMM  - X,   Y, 1/2 - Z
SFAC  C    H    N    O
UNIT  104  80   8    8
MERG   2
OMIT    -4.00  55.00
EQIV $1 -x,-y, -z
EQIV $2 -x+1/2,y+1/2, -z+1/2
HTAB  C1 N1_$1
HTAB C4 N1_$2
FMAP   2
PLAN    5
SIZE     0.260   0.440   0.670
ACTA
BOND   $H
CONF
L.S.  20
TEMP    23.00
WGHT    0.069300    0.772000
FVAR       0.12687
MOLE    1
C4    1    0.187937    0.301457    0.134124    11.00000    0.02556    0.04910 =
         0.04937   -0.00701    0.00998   -0.00288
AFIX  43
H4    2    0.239934    0.304732    0.147897    11.00000   -1.20000
AFIX   0
C10   1    0.036221    0.123623    0.222373    11.00000    0.02600    0.03941 =
         0.04660   -0.00047    0.00333   -0.00021
C2    1    0.069557    0.373736    0.035751    11.00000    0.03533    0.04433 =
         0.04646    0.00252    0.00597    0.00211
AFIX  43
H2    2    0.042079    0.424698   -0.017439    11.00000   -1.20000
AFIX   0
C8    1    0.073360    0.213387    0.166914    11.00000    0.02594    0.03959 =
         0.04600   -0.00178    0.00678    0.00017
O1    4    0.187851    0.460835    0.024788    11.00000    0.04397    0.05199 =
         0.07780    0.00841    0.01663   -0.01068
C9    1    0.152086    0.217966    0.184250    11.00000    0.02676    0.04401 =
         0.04457   -0.00437    0.00679    0.00158
C1    1    0.033816    0.290993    0.087807    11.00000    0.02664    0.04430 =
         0.04893   -0.00070    0.00433    0.00008
AFIX  43
H1    2   -0.018072    0.287032    0.069502    11.00000   -1.20000
AFIX   0
C6    1    0.156325    0.036615    0.179458    11.00000    0.02944    0.04455 =
         0.06641   -0.00070    0.00861    0.00739
AFIX  23
H6A   2    0.159792    0.035839    0.061339    11.00000   -1.20000
H6B   2    0.181870   -0.021342    0.226910    11.00000   -1.20000
AFIX   0
C7    1    0.037934   -0.054916    0.234537    11.00000    0.03449    0.03881 =
         0.05071   -0.00110   -0.00015    0.00314
C3    1    0.147268    0.380120    0.063735    11.00000    0.03702    0.04483 =
         0.04465   -0.00214    0.01282   -0.00627
C11   1    0.074959    0.033792    0.212402    11.00000    0.02843    0.04204 =
         0.04970   -0.00074    0.00282    0.00316
C5    1    0.193897    0.129119    0.254192    11.00000    0.02509    0.05198 =
         0.06235    0.00051    0.00429    0.00431
AFIX  23
H5A   2    0.193701    0.127958    0.373272    11.00000   -1.20000
H5B   2    0.245485    0.131841    0.228719    11.00000   -1.20000
AFIX   0
C13   1    0.077344   -0.146664    0.217860    11.00000    0.03700    0.04272 =
         0.06176   -0.00219   -0.00077    0.00049
N1    3    0.110264   -0.217252    0.201604    11.00000    0.05288    0.04871 =
         0.09462   -0.00822   -0.00038    0.01017
C12   1    0.147584    0.547252   -0.028314    11.00000    0.06663    0.06614 =
         0.08814    0.03659   -0.01035   -0.01937
AFIX  33
H12A  2    0.182169    0.598136   -0.051789    11.00000   -1.50000
H12B  2    0.118367    0.569203    0.057166    11.00000   -1.50000
H12C  2    0.115005    0.532812   -0.126203    11.00000   -1.50000
AFIX   0
HKLF 4
REM  DTDH in C2/c
REM R1 =  0.0421 for    1674 Fo > 4sig(Fo)  and  0.0584 for all    2204 data
REM    136 parameters refined using      0 restraints
END
WGHT      0.0694      0.7708
REM Highest difference peak  0.178,  deepest hole -0.194,  1-sigma level  0.036
Q1    1   0.0542  0.1757  0.2111  11.00000  0.05    0.18
Q2    1   0.0533  0.0797  0.1923  11.00000  0.05    0.17
Q3    1   0.1110  0.0357  0.1953  11.00000  0.05    0.17
Q4    1   0.1701  0.2538  0.1376  11.00000  0.05    0.16
Q5    1   0.1138  0.2141  0.1701  11.00000  0.05    0.16
;
_shelx_res_checksum     53066
_shelxl_version_number         .2013
