# Supplementary material for: 3,12-Dimeth­oxy-5,6,9,10-tetra­hydro-[5]helicene-7,8-dicarbo­nitrile
Source: Acta Crystallogr Sect E Struct Rep Online. 2014 Jul 2;70(Pt 8):o837. doi: 10.1107/S1600536814014950 (PMC4158476; doi:10.1107/S1600536814014950)
Supplement: Supplementary file 2 [file e-70-0o837-Isup2.hkl]

#
# h,k,l, Fc-squared, Fo-squared, sigma(Fo-squared), status flag
#
data_I
_shelx_title ' DTDH in C2/c'
_shelx_refln_list_code          4
_shelx_F_calc_maximum      250.10
_exptl_crystal_F_000       824.00
_reflns_d_resolution_high  0.7762

loop_
 _space_group_symop_operation_xyz
 'x, y, z'
 '-x, y, -z+1/2'
 'x+1/2, y+1/2, z'
 '-x+1/2, y+1/2, -z+1/2'
 '-x, -y, -z'
 'x, -y, z-1/2'
 '-x+1/2, -y+1/2, -z'
 'x+1/2, -y+1/2, z-1/2'

_cell_length_a    17.9533
_cell_length_b    13.5533
_cell_length_c     8.1417
_cell_angle_alpha  90.000
_cell_angle_beta   95.785
_cell_angle_gamma  90.000

_shelx_F_squared_multiplier     1.000

loop_
 _refln_index_h
 _refln_index_k
 _refln_index_l
 _refln_F_squared_calc
 _refln_F_squared_meas
 _refln_F_squared_sigma
 _refln_observed_status
   2   0   0       2932.98       1848.05        68.65 o
   4   0   0      15037.63      14778.30       172.80 o
   6   0   0       3570.13       3566.77        42.02 o
   8   0   0      16628.82      18061.19       210.78 o
  10   0   0       1607.36       2097.18        25.54 o
  12   0   0         75.50        101.99         2.38 o
  14   0   0          2.98          1.22         0.79 o
  16   0   0         37.28         25.47         2.83 o
  18   0   0       2003.30       1745.71        72.07 o
  20   0   0          1.05          0.62         6.21 o
  22   0   0        172.65        278.33        20.50 o
   3   1   0       7496.08       7370.92        60.49 o
   5   1   0        800.64        841.67         7.03 o
   7   1   0       1471.95       1542.50        13.27 o
   9   1   0        180.98        233.40         2.67 o
  11   1   0         69.08         69.70         1.91 o
  13   1   0         59.56         46.57         1.34 o
  15   1   0        262.82        227.74         3.45 o
  17   1   0        180.21        154.45         5.20 o
  19   1   0          1.22          0.62         3.22 o
  21   1   0        112.87        118.66        14.91 o
   0   2   0         76.05         53.91         3.43 o
   2   2   0       2010.62       2006.68        16.02 o
   4   2   0         83.55         49.42         1.04 o
   6   2   0       2931.65       3043.61        26.62 o
   8   2   0        800.04        791.57         6.98 o
  10   2   0        393.26        366.30         4.18 o
  12   2   0         48.96         45.20         1.39 o
  14   2   0         40.78         43.92         1.45 o
  16   2   0          1.24          0.50         1.32 o
  18   2   0          0.50         -3.68         1.84 o
  20   2   0          8.04         10.77         3.33 o
  22   2   0         17.53         34.79        10.56 o
   1   3   0         67.13         69.84         1.20 o
   3   3   0       2523.67       2624.41        21.00 o
   5   3   0        141.66        138.65         1.86 o
   7   3   0        320.92        314.58         3.61 o
   9   3   0        590.39        638.37         7.34 o
  11   3   0        442.37        465.77         5.41 o
  13   3   0        218.15        203.56         3.12 o
  15   3   0         73.68         75.60         4.49 o
  17   3   0          1.55         -0.41         1.52 o
  19   3   0          3.10          4.15         2.25 o
  21   3   0          9.58          4.35         7.46 o
   0   4   0        497.12        575.13         7.36 o
   2   4   0        276.91        271.25         2.87 o
   4   4   0       1968.32       2130.44        17.45 o
   6   4   0        711.95        740.77         7.09 o
   8   4   0        234.22        234.93         3.17 o
  10   4   0          8.72          6.02         0.87 o
  12   4   0        201.50        198.08         3.00 o
  14   4   0         83.91         73.65         4.17 o
  16   4   0         49.67         47.36         3.14 o
  18   4   0        136.02        139.76         4.41 o
  20   4   0          0.40          2.66         2.23 o
  22   4   0         17.31         16.77         9.32 o
   1   5   0       1089.08       1168.95         9.80 o
   3   5   0       1936.91       2098.88        17.37 o
   5   5   0      12227.18      13259.30       114.52 o
   7   5   0        268.04        230.86         3.26 o
   9   5   0          8.07          2.85         0.78 o
  11   5   0        103.22         91.91         2.11 o
  13   5   0       4283.23       4123.21        36.84 o
  15   5   0        362.64        354.67         7.74 o
  17   5   0          0.88          3.12         1.89 o
  19   5   0        272.60        306.26         8.85 o
  21   5   0        200.18        228.01        10.44 o
   0   6   0          2.84         -1.24         1.27 o
   2   6   0        231.72        259.37         3.73 o
   4   6   0         21.76         14.29         1.26 o
   6   6   0         92.66        120.25         2.52 o
   8   6   0        542.00        518.50         6.07 o
  10   6   0        129.24        126.82         2.68 o
  12   6   0        238.13        242.28         3.93 o
  14   6   0         32.60         43.55         3.55 o
  16   6   0        110.63        116.28         4.72 o
  18   6   0          9.42          5.77         2.14 o
  20   6   0         31.48         36.09         4.55 o
   1   7   0         28.80         27.37         2.41 o
   3   7   0         95.55         99.70         2.58 o
   5   7   0       3368.93       3647.77        33.07 o
   7   7   0        357.84        392.97         5.22 o
   9   7   0          3.03          3.69         1.11 o
  11   7   0         96.31        109.06         2.79 o
  13   7   0       1037.49       1052.53        17.07 o
  15   7   0          3.14          2.67         2.19 o
  17   7   0         60.73         75.84         4.15 o
  19   7   0        284.91        280.97         7.45 o
  21   7   0        104.47        109.70         8.70 o
   0   8   0          0.50         -1.58         1.65 o
   2   8   0         33.96         33.04         2.14 o
   4   8   0         21.30         20.34         1.89 o
   6   8   0        264.33        262.20         4.82 o
   8   8   0         29.67         27.42         1.77 o
  10   8   0          6.51          4.39         1.37 o
  12   8   0         38.59         32.46         2.44 o
  14   8   0        215.12        217.09         7.37 o
  16   8   0          0.69          0.95         2.37 o
  18   8   0          4.25          4.14         3.26 o
  20   8   0          4.42          4.24         3.49 o
   1   9   0          2.56          3.31         1.52 o
   3   9   0       1150.61       1093.29        14.54 o
   5   9   0          3.85          4.30         1.56 o
   7   9   0          5.47         -1.09         1.45 o
   9   9   0        148.28        141.80         3.81 o
  11   9   0         99.69         94.77         3.72 o
  13   9   0         48.36         41.33         4.17 o
  15   9   0         33.60         28.98         3.66 o
  17   9   0         13.85          6.37         2.93 o
  19   9   0          9.84          7.18         2.87 o
   0  10   0        230.75        218.83         7.53 o
   2  10   0          1.88         -1.44         1.68 o
   4  10   0         13.00         17.89         2.16 o
   6  10   0          0.66         -0.11         1.59 o
   8  10   0        172.16        132.94         4.39 o
  10  10   0         12.32          9.73         2.18 o
  12  10   0         54.60         49.94         3.94 o
  14  10   0         51.78         47.94         4.71 o
  16  10   0         11.74         19.11         3.63 o
  18  10   0          0.95         -2.88         2.82 o
   1  11   0        801.40        761.26        11.92 o
   3  11   0          0.26         -3.70         1.85 o
   5  11   0         76.55         61.46         3.49 o
   7  11   0         87.72         82.44         3.96 o
   9  11   0         34.27         31.03         3.07 o
  11  11   0          4.27          3.84         2.63 o
  13  11   0          1.08         -3.24         2.93 o
  15  11   0         38.08         35.03         4.47 o
  17  11   0         44.86         80.70         6.17 o
   0  12   0       8544.98       8369.22       181.14 o
   2  12   0         47.75         60.30         3.91 o
   4  12   0        216.36        211.44         6.71 o
   6  12   0        196.31        173.79         5.54 o
   8  12   0        698.37        578.76        10.21 o
  10  12   0        182.82        149.12         6.80 o
  12  12   0          0.01         -0.50         3.19 o
  14  12   0          0.34         -0.96         3.29 o
  16  12   0         13.58         19.10         4.29 o
   1  13   0         60.40         60.15         4.00 o
   3  13   0        345.46        324.90         7.73 o
   5  13   0          0.00          0.50         2.34 o
   7  13   0          1.14          3.00         2.56 o
   9  13   0          1.21          0.02         3.59 o
  11  13   0         61.15         52.55         5.77 o
  13  13   0          5.72          5.91         4.90 o
  15  13   0         47.10         65.11         6.08 o
   0  14   0         76.42         68.37         6.19 o
   2  14   0        163.09        140.95         5.78 o
   4  14   0          0.80         -1.14         2.56 o
   6  14   0        143.71        129.52         5.52 o
   8  14   0          1.58          4.35         3.33 o
  10  14   0          7.49          8.68         3.78 o
  12  14   0         18.55         25.83         5.13 o
   1  15   0         21.38         21.00         3.45 o
   3  15   0          5.00          6.24         3.02 o
   5  15   0         44.39         54.18         4.26 o
   7  15   0          0.94          2.34         3.55 o
   9  15   0         19.52         14.39         4.25 o
  11  15   0          0.01         -0.68         4.17 o
   0  16   0         40.33         36.69         5.72 o
   2  16   0          0.56          1.67         2.99 o
   4  16   0        124.96        137.63         6.29 o
   6  16   0         20.29         21.28         5.00 o
   8  16   0          0.05         -2.07         3.71 o
   1  17   0         11.49         14.04         3.67 o
   3  17   0         64.50         82.13         5.57 o
   5  17   0        234.22        315.50        16.91 o
 -23   1   1         61.36         65.23        13.05 o
 -21   1   1        109.34         93.96         9.66 o
 -19   1   1          4.96          7.54         4.66 o
 -17   1   1        751.63        636.92        13.56 o
 -15   1   1         12.29         11.89         1.40 o
 -13   1   1         49.29         46.98         1.63 o
 -11   1   1        191.52        251.73         2.96 o
  -9   1   1       3178.40       3599.73        33.72 o
  -7   1   1       3962.47       4165.75        38.73 o
  -5   1   1       5099.39       5162.92        42.26 o
  -3   1   1       9004.80       8598.13        74.66 o
  -1   1   1          4.69         -1.33         0.67 o
   1   1   1      25196.83      23652.29       185.02 o
   3   1   1        147.13        121.75         1.53 o
   5   1   1      12909.58      12864.81        96.14 o
   7   1   1       2843.75       2980.61        23.09 o
   9   1   1       3040.80       3270.79        26.57 o
  11   1   1        546.30        609.35         6.28 o
  13   1   1          0.57         -0.21         0.81 o
  15   1   1        158.61        119.48         4.42 o
  17   1   1         57.93         61.19         3.38 o
  19   1   1        259.80        238.60         7.02 o
  21   1   1         11.91         15.53         8.08 o
 -22   2   1          1.76         -7.46         6.83 o
 -20   2   1          0.07          7.46         6.83 o
 -18   2   1          7.57          4.21         2.04 o
 -16   2   1         10.93          8.59         1.38 o
 -14   2   1        110.55        122.22         2.03 o
 -12   2   1         10.24          8.65         0.64 o
 -10   2   1        466.43        492.40         5.01 o
  -8   2   1        262.20        238.05         2.45 o
  -6   2   1       4880.23       4987.13        39.11 o
  -4   2   1        713.62        711.29         5.99 o
  -2   2   1        734.07        836.00         7.03 o
   0   2   1         24.55         26.57         0.79 o
   2   2   1       8017.24       8082.11        70.58 o
   4   2   1        344.80        341.10         3.57 o
   6   2   1        202.64        187.40         2.34 o
   8   2   1        111.43        123.92         2.01 o
  10   2   1        116.98        118.61         2.17 o
  12   2   1         84.92         77.42         1.91 o
  14   2   1        135.47        124.64         2.53 o
  16   2   1         65.52         55.19         3.75 o
  18   2   1        108.70        107.73         5.05 o
  20   2   1        139.99        125.86         6.65 o
  22   2   1         54.33         61.51        11.80 o
 -21   3   1         19.14         19.26         8.70 o
 -19   3   1          3.63          1.24         2.22 o
 -17   3   1          0.27         -0.80         1.71 o
 -15   3   1         17.99         15.81         1.42 o
 -13   3   1         56.91         61.48         1.52 o
 -11   3   1        208.07        206.26         2.63 o
  -9   3   1       1615.57       1595.91        14.35 o
  -7   3   1          8.81          7.98         0.56 o
  -5   3   1         59.99         58.71         1.12 o
  -3   3   1       2753.58       2823.67        21.57 o
  -1   3   1         75.59         92.17         1.50 o
   1   3   1        447.78        474.86         4.72 o
   3   3   1       2139.24       2024.44        17.31 o
   5   3   1        268.52        285.98         3.34 o
   7   3   1         46.03         36.01         1.36 o
   9   3   1          0.01          8.03         0.85 o
  11   3   1         22.03         30.26         1.27 o
  13   3   1        113.12        109.29         3.83 o
  15   3   1          3.16         -1.53         2.28 o
  17   3   1         54.77         54.93         3.80 o
  19   3   1         96.32         94.20         5.51 o
  21   3   1         33.55         34.17         6.21 o
 -22   4   1          0.17         -3.73         8.70 o
 -20   4   1         12.60         13.05         8.08 o
 -18   4   1         47.42         45.99         3.24 o
 -16   4   1         93.05         85.51         2.87 o
 -14   4   1        173.16        161.12         2.82 o
 -12   4   1        242.76        237.74         3.24 o
 -10   4   1         29.61         29.92         1.12 o
  -8   4   1        368.16        336.16         4.13 o
  -6   4   1         16.61         14.82         0.76 o
  -4   4   1       1145.23       1171.42         9.59 o
  -2   4   1       1587.98       1600.15        13.99 o
   0   4   1       1490.63       1444.71        12.18 o
   2   4   1        564.43        557.20         5.68 o
   4   4   1        294.07        302.99         3.59 o
   6   4   1       1148.04       1213.02        12.44 o
   8   4   1        314.96        286.90         4.03 o
  10   4   1       1278.90       1236.51        12.82 o
  12   4   1         61.87         58.71         1.81 o
  14   4   1          1.82          0.24         2.63 o
  16   4   1          9.58          6.92         2.30 o
  18   4   1         22.94         27.42         4.23 o
  20   4   1         62.22         71.68         4.54 o
  22   4   1         22.40         21.12         9.94 o
 -21   5   1        105.62        108.10        14.91 o
 -19   5   1          0.37         -3.48         2.14 o
 -17   5   1         44.72         37.13         2.30 o
 -15   5   1        504.60        490.58         9.01 o
 -13   5   1       2051.06       1939.56        18.93 o
 -11   5   1         53.10         76.99         1.90 o
  -9   5   1         68.90         77.78         1.91 o
  -7   5   1       1155.98       1289.01        12.31 o
  -5   5   1       2095.82       2310.00        21.03 o
  -3   5   1          0.92          0.30         0.62 o
  -1   5   1         32.14         37.45         1.28 o
   1   5   1        487.06        492.35         6.17 o
   3   5   1       3197.42       3596.09        30.55 o
   5   5   1       1337.41       1554.48        15.70 o
   7   5   1        473.27        504.77         7.40 o
   9   5   1       2499.83       2424.30        23.78 o
  11   5   1        680.12        666.65         7.93 o
  13   5   1       4491.09       4433.62        49.19 o
  15   5   1         36.08         36.38         3.72 o
  17   5   1          4.28          5.41         2.34 o
  19   5   1         10.40          8.75         2.42 o
  21   5   1        240.53        279.13         9.27 o
 -20   6   1        548.94        600.78        15.67 o
 -18   6   1        116.78        138.38         6.03 o
 -16   6   1        819.75        830.30        13.97 o
 -14   6   1       1876.17       1904.38        31.31 o
 -12   6   1      15450.95      15101.49       130.40 o
 -10   6   1        252.38        307.80         4.16 o
  -8   6   1        219.02        165.71         2.86 o
  -6   6   1        478.38        495.78         5.79 o
  -4   6   1       7470.73       8768.67        76.44 o
  -2   6   1       1086.33       1223.18        12.10 o
   0   6   1        720.17        743.18         8.59 o
   2   6   1       1714.88       1933.58        18.25 o
   4   6   1       1081.81       1205.34        12.86 o
   6   6   1       5975.35       6716.52        59.16 o
   8   6   1         25.24         21.33         1.47 o
  10   6   1       2279.83       2180.81        21.85 o
  12   6   1          6.16          5.90         1.46 o
  14   6   1       7049.80       6881.31        93.25 o
  16   6   1        270.21        266.43         7.21 o
  18   6   1         21.89         27.66         3.15 o
  20   6   1         56.07         63.02         4.18 o
 -21   7   1          3.64         -1.04         4.23 o
 -19   7   1          0.97         -2.15         2.58 o
 -17   7   1          0.03         -1.58         2.16 o
 -15   7   1        484.61        482.89        15.71 o
 -13   7   1         48.38         36.72         3.14 o
 -11   7   1          1.40          0.02         1.44 o
  -9   7   1        728.99        692.12         7.75 o
  -7   7   1        566.36        636.53         7.29 o
  -5   7   1        214.68        242.03         5.18 o
  -3   7   1          5.65          5.42         1.17 o
  -1   7   1        331.69        349.99         5.83 o
   1   7   1        192.25        189.50         4.10 o
   3   7   1       2998.50       3045.43        34.41 o
   5   7   1        254.93        286.79         4.93 o
   7   7   1        394.60        411.07         5.79 o
   9   7   1        855.31        880.92        10.32 o
  11   7   1       1007.33        962.09        10.59 o
  13   7   1       1226.45       1227.61        19.72 o
  15   7   1         90.01         91.31         4.83 o
  17   7   1         81.34         78.97         4.58 o
  19   7   1          1.18          1.35         2.37 o
 -20   8   1          8.11          5.14         3.03 o
 -18   8   1        156.92        148.04         5.57 o
 -16   8   1         14.16         10.03         4.08 o
 -14   8   1        354.66        342.35        15.38 o
 -12   8   1         14.52          7.95         2.31 o
 -10   8   1         35.60         47.77         2.06 o
  -8   8   1         15.09         15.03         1.48 o
  -6   8   1        265.49        275.57         4.55 o
  -4   8   1        251.46        250.53         4.66 o
  -2   8   1        124.76        110.51         3.66 o
   0   8   1         95.02         77.90         3.98 o
   2   8   1          5.41         10.12         1.68 o
   4   8   1         22.11         34.62         2.32 o
   6   8   1         63.70         80.95         3.24 o
   8   8   1        638.40        621.20         8.65 o
  10   8   1        844.08        835.40        10.93 o
  12   8   1        117.92        118.47         4.52 o
  14   8   1         53.41         48.88         4.38 o
  16   8   1          4.50          1.21         2.50 o
  18   8   1         29.34         32.22         3.72 o
  20   8   1          1.09         -3.73         6.83 o
 -19   9   1          2.26         -1.04         4.93 o
 -17   9   1         40.24         44.96         3.91 o
 -15   9   1          3.78          4.41         2.56 o
 -13   9   1          1.92          1.57         2.37 o
 -11   9   1          6.66          5.85         1.79 o
  -9   9   1         10.08         17.94         2.10 o
  -7   9   1         45.48         52.94         3.02 o
  -5   9   1        191.60        177.22         4.51 o
  -3   9   1        273.87        275.16         5.62 o
  -1   9   1          0.32          0.83         1.52 o
   1   9   1        500.36        502.62         8.24 o
   3   9   1         78.87         65.49         3.12 o
   5   9   1         13.74         20.02         2.14 o
   7   9   1         70.48         67.81         3.25 o
   9   9   1         85.94         74.02         3.43 o
  11   9   1        204.47        208.46         5.30 o
  13   9   1         21.38         22.59         4.59 o
  15   9   1          0.19          2.66         3.77 o
  17   9   1          3.42          3.61         2.78 o
  19   9   1         74.25         77.70         6.19 o
 -18  10   1         42.64         48.75         4.37 o
 -16  10   1         10.93         12.19         3.29 o
 -14  10   1          0.21         -3.43         2.37 o
 -12  10   1         44.95         47.41         4.38 o
 -10  10   1        217.36        168.53         4.78 o
  -8  10   1        439.07        380.63         7.17 o
  -6  10   1        151.04        135.06         6.16 o
  -4  10   1         32.39         28.35         2.48 o
  -2  10   1        269.61        262.78         5.83 o
   0  10   1        887.94        867.01        12.51 o
   2  10   1        100.88        115.82         5.14 o
   4  10   1         60.61         51.48         3.03 o
   6  10   1         16.48         16.02         2.19 o
   8  10   1        351.28        280.65         6.71 o
  10  10   1        139.93        107.02         4.37 o
  12  10   1          0.01          0.24         2.40 o
  14  10   1        135.78        154.05         7.77 o
  16  10   1         26.75         40.47         4.64 o
  18  10   1        175.75        206.33         7.98 o
 -17  11   1        384.80        489.40        12.95 o
 -15  11   1          7.82          9.53         3.46 o
 -13  11   1         57.44         63.46         5.73 o
 -11  11   1         46.25         42.68         3.91 o
  -9  11   1        706.57        579.00         9.82 o
  -7  11   1        797.04        655.47        15.84 o
  -5  11   1         67.47         66.26         3.58 o
  -3  11   1        297.35        311.49         6.76 o
  -1  11   1        288.06        265.82         6.67 o
   1  11   1       4137.62       4029.20        56.41 o
   3  11   1        168.54        170.06         5.24 o
   5  11   1         73.48         64.69         3.63 o
   7  11   1         22.44         20.08         2.65 o
   9  11   1        552.89        462.48         8.82 o
  11  11   1        108.05         87.10         5.34 o
  13  11   1         13.56          9.65         3.88 o
  15  11   1         33.46         46.35         5.20 o
  17  11   1         37.55         41.52         5.11 o
 -16  12   1          9.07         10.31         3.84 o
 -14  12   1          6.11         17.16         4.02 o
 -12  12   1          1.46          1.24         3.19 o
 -10  12   1          7.81          2.85         2.86 o
  -8  12   1         16.83         21.74         2.82 o
  -6  12   1        295.11        262.01         6.88 o
  -4  12   1        105.59         99.06         4.51 o
  -2  12   1        611.35        640.99        10.94 o
   0  12   1        117.70        105.99         5.14 o
   2  12   1        172.14        144.75         5.61 o
   4  12   1         71.32         71.23         4.00 o
   6  12   1        141.51        121.15         5.01 o
   8  12   1         34.78         30.11         3.16 o
  10  12   1          0.19         -2.45         2.94 o
  12  12   1          0.03          0.50         3.42 o
  14  12   1          0.08         -1.18         3.34 o
  16  12   1         34.23         39.69         5.47 o
 -15  13   1          2.67          1.84         3.81 o
 -13  13   1          3.94         -1.77         3.46 o
 -11  13   1         22.66         10.05         4.06 o
  -9  13   1         33.83         32.41         4.18 o
  -7  13   1        110.65        112.48         5.11 o
  -5  13   1         10.60          4.92         2.43 o
  -3  13   1        159.16        143.91         6.36 o
  -1  13   1          6.60          4.49         3.06 o
   1  13   1         69.37         58.59         4.19 o
   3  13   1          0.48         -3.10         2.55 o
   5  13   1        432.79        458.26         9.34 o
   7  13   1         58.33         45.81         3.75 o
   9  13   1         88.60         85.50         5.89 o
  11  13   1          3.70         -2.25         3.68 o
  13  13   1          0.23         -2.08         3.70 o
 -12  14   1          0.19          0.51         3.66 o
 -10  14   1          3.37         -5.11         5.09 o
  -8  14   1          0.06          0.58         3.15 o
  -6  14   1          9.78         11.39         2.93 o
  -4  14   1          0.02          3.07         2.72 o
  -2  14   1         70.49         57.85         4.14 o
   0  14   1          3.83          4.75         2.83 o
   2  14   1         99.21         91.55         4.85 o
   4  14   1          3.59          2.57         2.64 o
   6  14   1         89.58         98.53         5.11 o
   8  14   1          4.50          3.38         2.83 o
  10  14   1        110.01        105.10         6.65 o
  12  14   1          1.54         -2.69         3.95 o
 -11  15   1         25.04         37.29         5.95 o
  -9  15   1         90.09         99.84         7.86 o
  -7  15   1          0.29         -1.28         3.46 o
  -5  15   1          0.83         -0.85         2.76 o
  -3  15   1         17.46         13.77         3.28 o
  -1  15   1          3.01         -0.49         2.82 o
   1  15   1         30.72         33.11         3.65 o
   3  15   1         29.50         24.53         3.58 o
   5  15   1         33.53         26.24         3.68 o
   7  15   1          8.87         10.70         3.20 o
   9  15   1          0.02          1.41         3.60 o
  11  15   1         25.09         19.14         5.25 o
  -8  16   1         25.54         32.13         4.96 o
  -6  16   1          1.17          2.78         4.02 o
  -4  16   1         12.38         12.18         3.56 o
  -2  16   1          6.57          3.30         3.12 o
   0  16   1          8.87         12.87         3.38 o
   2  16   1          2.97          0.07         3.23 o
   4  16   1          0.03          7.75         3.38 o
   6  16   1          1.85          2.41         3.75 o
   8  16   1          3.05         -3.72         3.81 o
  -5  17   1          6.74          2.49         9.94 o
  -3  17   1          0.12         -0.09         3.56 o
  -1  17   1          1.35         -2.87         3.29 o
   1  17   1          0.00         -3.86         3.22 o
   3  17   1         15.22          8.97         3.71 o
 -22   0   2         62.16         78.90        13.05 o
 -20   0   2         64.96         36.03         9.32 o
 -18   0   2         33.12         18.02         6.83 o
 -16   0   2        861.48        653.58        27.96 o
 -14   0   2        284.14        287.65        15.53 o
 -12   0   2        110.20        138.54         9.94 o
 -10   0   2       1024.21       1057.41        34.79 o
  -8   0   2       2636.34       2904.70        57.78 o
  -6   0   2       9643.83       9808.57       114.07 o
  -4   0   2        408.58        497.43         5.83 o
  -2   0   2      16782.64      16246.43       172.26 o
   0   0   2      11743.81      12163.65       143.14 o
   2   0   2      62549.48      60250.13       696.93 o
   4   0   2        613.19        612.98        13.81 o
   6   0   2        472.47        509.03         6.85 o
   8   0   2        145.02        149.21         3.16 o
  10   0   2        552.23        677.46        10.05 o
  12   0   2         68.88         82.92         3.09 o
  14   0   2          0.00         -5.02         4.55 o
  16   0   2          0.57         -3.42         2.72 o
  18   0   2         87.00         78.90         8.08 o
  20   0   2         94.93         85.74         8.08 o
 -21   1   2          0.43          3.49         6.21 o
 -19   1   2        305.94        280.76        12.91 o
 -17   1   2         75.48         54.85         6.59 o
 -15   1   2         39.38         28.44         5.90 o
 -13   1   2         24.85         23.13         1.30 o
 -11   1   2        516.51        471.06        15.26 o
  -9   1   2       5726.57       6060.50        65.23 o
  -7   1   2        585.59        721.17         6.64 o
  -5   1   2        986.76       1009.32         7.99 o
  -3   1   2      13962.33      13421.50       100.57 o
  -1   1   2      38198.33      36888.05       266.20 o
   1   1   2      47405.76      45796.75       342.58 o
   3   1   2        661.30        562.78         4.87 o
   5   1   2        739.32        753.02         8.12 o
   7   1   2       1092.95       1177.43        11.48 o
   9   1   2       1935.72       2113.23        18.70 o
  11   1   2        329.35        307.13         4.05 o
  13   1   2          0.22         -1.05         0.94 o
  15   1   2        357.31        311.02         8.45 o
  17   1   2        583.72        540.26        12.38 o
  19   1   2        119.76         93.74         5.34 o
  21   1   2          7.76          6.52         3.08 o
 -22   2   2          0.48         -1.86         7.46 o
 -20   2   2        170.75        151.29        11.42 o
 -18   2   2          6.03          4.48         4.16 o
 -16   2   2        168.52        144.94         7.57 o
 -14   2   2         24.98         26.56         2.19 o
 -12   2   2          0.91          0.99         0.46 o
 -10   2   2        330.24        355.90         4.66 o
  -8   2   2          1.40          2.68         0.74 o
  -6   2   2        192.70        198.81         2.07 o
  -4   2   2       7292.11       7325.66        54.91 o
  -2   2   2      15229.57      15832.53       122.92 o
   0   2   2       3847.50       3785.25        30.93 o
   2   2   2        180.98        144.25         2.06 o
   4   2   2       1812.41       1894.95        15.12 o
   6   2   2        566.56        561.03         8.28 o
   8   2   2         11.79         17.84         1.11 o
  10   2   2        616.57        572.00         7.02 o
  12   2   2        158.90        169.50         3.42 o
  14   2   2          0.11         -2.86         1.43 o
  16   2   2        173.65        168.70         6.48 o
  18   2   2          4.18          5.68         2.76 o
  20   2   2          0.32          0.41         2.80 o
 -21   3   2         11.59         -8.70         6.83 o
 -19   3   2        103.06         90.71        12.43 o
 -17   3   2         73.75         68.81         4.02 o
 -15   3   2         22.03         23.54         1.44 o
 -13   3   2         18.90         20.28         1.24 o
 -11   3   2        179.33        194.84         3.01 o
  -9   3   2        385.65        395.66         4.20 o
  -7   3   2        289.25        326.03         3.24 o
  -5   3   2       2512.98       2619.99        21.08 o
  -3   3   2        285.07        252.47         3.15 o
  -1   3   2       7316.70       7465.95        65.23 o
   1   3   2        114.09        119.19         1.96 o
   3   3   2       1166.81       1177.05        10.81 o
   5   3   2        219.92        203.27         3.95 o
   7   3   2       2395.54       2492.09        21.80 o
   9   3   2         21.44         30.27         1.47 o
  11   3   2          5.45          3.46         0.98 o
  13   3   2          0.23         -3.11         1.56 o
  15   3   2         26.24         24.48         4.48 o
  17   3   2         40.83         27.05         5.35 o
  19   3   2         10.04          5.50         2.90 o
  21   3   2          3.42          2.69         2.77 o
 -22   4   2        130.99        149.73        17.40 o
 -20   4   2          0.29         -8.70         6.21 o
 -18   4   2        199.47        195.88         5.32 o
 -16   4   2          4.75          3.50         1.83 o
 -14   4   2        991.99        943.78        17.04 o
 -12   4   2        116.76         94.63         2.45 o
 -10   4   2        259.97        221.26         3.32 o
  -8   4   2        551.34        524.42         8.14 o
  -6   4   2       1480.70       1601.49        14.79 o
  -4   4   2       1992.45       2301.30        19.76 o
  -2   4   2         77.57         83.19         1.72 o
   0   4   2         45.25         60.75         1.57 o
   2   4   2       2149.48       2137.99        19.55 o
   4   4   2       5285.31       5710.82        53.38 o
   6   4   2        251.66        246.85         3.95 o
   8   4   2        367.75        363.86         4.58 o
  10   4   2        838.44        828.10         8.58 o
  12   4   2        841.23        864.92         9.02 o
  14   4   2        771.06        721.13        23.49 o
  16   4   2         19.21         18.34         3.32 o
  18   4   2        178.31        206.56         7.63 o
  20   4   2          0.68         -2.54         2.61 o
 -21   5   2        459.86        559.15        29.82 o
 -19   5   2         18.43         35.27         4.23 o
 -17   5   2         14.71         16.44         2.27 o
 -15   5   2       1010.70        970.47        16.44 o
 -13   5   2        644.21        631.24         7.61 o
 -11   5   2       2167.71       2114.94        21.86 o
  -9   5   2          4.93          1.81         0.62 o
  -7   5   2       1858.47       1977.01        19.35 o
  -5   5   2         90.47         89.09         2.13 o
  -3   5   2       4032.91       4408.08        41.49 o
  -1   5   2        154.07        176.60         3.86 o
   1   5   2        921.31        950.05         9.73 o
   3   5   2        798.99        970.67        10.57 o
   5   5   2       2330.31       2599.82        25.51 o
   7   5   2        537.27        621.59         7.58 o
   9   5   2         32.68         36.33         1.88 o
  11   5   2        538.27        501.74         6.41 o
  13   5   2          8.39         17.46         2.08 o
  15   5   2        285.14        275.77         9.50 o
  17   5   2         14.24         12.38         3.19 o
  19   5   2        139.47        148.02         7.02 o
  21   5   2         32.66         32.43         6.03 o
 -20   6   2          0.55         13.05         8.08 o
 -18   6   2        132.01        127.08         5.47 o
 -16   6   2         15.49         21.62         2.25 o
 -14   6   2        278.69        271.15         6.75 o
 -12   6   2          4.79         -2.66         2.70 o
 -10   6   2        100.99        115.33         2.79 o
  -8   6   2          3.32          0.54         0.97 o
  -6   6   2        367.23        401.82         5.32 o
  -4   6   2          2.41         -0.79         0.92 o
  -2   6   2         10.68         16.33         1.30 o
   0   6   2        135.16        153.32         3.29 o
   2   6   2         15.55         22.79         1.94 o
   4   6   2        118.66        116.55         4.14 o
   6   6   2          1.02          3.12         1.34 o
   8   6   2         93.50        105.87         3.30 o
  10   6   2         39.20         38.10         2.36 o
  12   6   2         89.61         93.54         3.66 o
  14   6   2        129.20        133.40         5.77 o
  16   6   2         33.36         34.70         4.00 o
  18   6   2          0.82         -5.24         2.82 o
  20   6   2         16.76         16.06         5.15 o
 -21   7   2        131.71        156.56        18.02 o
 -19   7   2          0.01         -0.25         2.49 o
 -17   7   2          0.73          0.16         1.52 o
 -15   7   2        744.63        709.91        13.92 o
 -13   7   2          3.10         -0.29         2.19 o
 -11   7   2         53.32         51.01         2.93 o
  -9   7   2         89.52         96.03         3.05 o
  -7   7   2       2189.50       2175.50        21.80 o
  -5   7   2        122.01        137.34         3.40 o
  -3   7   2        640.42        665.90        11.58 o
  -1   7   2          1.74          3.05         1.30 o
   1   7   2        557.53        641.38         9.21 o
   3   7   2        327.02        355.44         8.57 o
   5   7   2        622.59        573.75         9.55 o
   7   7   2         95.54        106.33         3.77 o
   9   7   2         60.31         54.13         3.11 o
  11   7   2       1041.82       1020.77        15.22 o
  13   7   2        191.83        211.72         6.81 o
  15   7   2          8.23          9.58         3.37 o
  17   7   2          6.45         11.73         3.50 o
  19   7   2        190.24        188.72         7.26 o
 -20   8   2          0.00          2.12         2.84 o
 -18   8   2         31.56         37.09         4.39 o
 -16   8   2          5.18         11.43         2.56 o
 -14   8   2        322.06        310.53         9.11 o
 -12   8   2         28.49         23.30         2.71 o
 -10   8   2        182.93        184.49         3.96 o
  -8   8   2         87.39         84.10         2.79 o
  -6   8   2        719.66        706.03         9.29 o
  -4   8   2          6.75          3.50         1.37 o
  -2   8   2        172.31        190.08         4.43 o
   0   8   2        139.91        148.25         4.01 o
   2   8   2        297.93        280.35         5.62 o
   4   8   2        451.91        443.79         7.60 o
   6   8   2          1.01         -0.24         1.50 o
   8   8   2          7.93          8.20         1.89 o
  10   8   2        287.22        271.29         6.04 o
  12   8   2        561.06        555.50         9.28 o
  14   8   2         25.93         18.63         3.50 o
  16   8   2         32.36         25.25         3.49 o
  18   8   2        140.73        155.15         8.43 o
 -19   9   2          5.61          4.11         3.26 o
 -17   9   2          6.96          5.59         3.08 o
 -15   9   2          0.66          2.96         2.46 o
 -13   9   2          4.42          4.41         2.56 o
 -11   9   2         17.40         14.42         2.46 o
  -9   9   2        125.36        124.29         3.89 o
  -7   9   2        244.57        213.16         4.62 o
  -5   9   2        130.64        120.79         4.21 o
  -3   9   2         17.97         11.75         1.85 o
  -1   9   2        172.33        155.91         4.31 o
   1   9   2        136.60        125.85         4.00 o
   3   9   2          0.89          0.28         1.68 o
   5   9   2        137.10        129.41         4.18 o
   7   9   2         67.58         72.09         3.44 o
   9   9   2         19.33         14.32         2.33 o
  11   9   2          6.11          7.69         2.22 o
  13   9   2          1.60          3.95         2.68 o
  15   9   2          0.95         -0.60         2.63 o
  17   9   2          0.13         -0.47         3.08 o
 -18  10   2          1.68         -1.46         3.73 o
 -16  10   2         62.36         61.09         4.84 o
 -14  10   2         34.17         34.47         3.84 o
 -12  10   2         31.29         38.16         4.17 o
 -10  10   2          7.79          3.51         2.37 o
  -8  10   2          0.09          3.96         1.88 o
  -6  10   2         64.80         52.59         2.97 o
  -4  10   2         78.23         85.70         3.75 o
  -2  10   2       1126.74       1035.07        14.46 o
   0  10   2         22.55         20.40         2.56 o
   2  10   2        109.29        114.61         4.52 o
   4  10   2        153.08        159.51         4.82 o
   6  10   2        227.99        198.37         5.54 o
   8  10   2        104.57         91.80         4.22 o
  10  10   2        109.41        105.74         4.93 o
  12  10   2         19.53         21.22         3.59 o
  14  10   2         15.22         23.71         4.27 o
  16  10   2         74.74         99.59         6.04 o
 -17  11   2         67.01         98.03         8.23 o
 -15  11   2          9.12         14.47         3.46 o
 -13  11   2          1.94          2.38         3.09 o
 -11  11   2        128.54        150.63         7.37 o
  -9  11   2        345.40        255.81         6.23 o
  -7  11   2        129.79         95.74         4.21 o
  -5  11   2         54.97         46.47         3.22 o
  -3  11   2        929.43        890.80        13.23 o
  -1  11   2       1138.85       1091.16        15.61 o
   1  11   2       3713.90       3593.26        41.93 o
   3  11   2         19.25          9.81         2.61 o
   5  11   2          4.48          6.12         2.30 o
   7  11   2        101.41         98.54         4.46 o
   9  11   2        295.19        208.87         6.16 o
  11  11   2         51.78         47.79         5.65 o
  13  11   2         10.01          6.29         3.91 o
  15  11   2         50.05         62.52         6.04 o
 -16  12   2         89.28        135.75         9.01 o
 -14  12   2         65.07         78.96         6.17 o
 -12  12   2          0.23          2.19         3.09 o
 -10  12   2         34.53         42.87         4.23 o
  -8  12   2        140.24        112.25         4.65 o
  -6  12   2        205.97        170.52         5.42 o
  -4  12   2         15.59          9.11         2.56 o
  -2  12   2        495.96        519.69         9.63 o
   0  12   2        147.66        143.60         5.57 o
   2  12   2       1494.09       1413.73        25.05 o
   4  12   2         40.40         41.21         3.41 o
   6  12   2         17.69         13.50         2.73 o
   8  12   2         60.36         55.18         3.83 o
  10  12   2         36.48         21.78         3.86 o
  12  12   2         43.89         30.61         4.89 o
  14  12   2          6.02          4.02         4.17 o
 -15  13   2          2.24          8.99         5.04 o
 -13  13   2          2.42          3.80         4.38 o
 -11  13   2          0.06         -0.24         3.29 o
  -9  13   2        362.92        364.52        10.16 o
  -7  13   2          6.04          4.75         2.52 o
  -5  13   2         75.83         74.04         4.25 o
  -3  13   2         70.96         67.06         4.15 o
  -1  13   2        496.28        534.62        10.26 o
   1  13   2         50.24         45.42         3.93 o
   3  13   2         56.29         54.35         3.97 o
   5  13   2        127.48        129.98         6.83 o
   7  13   2          4.26          6.80         2.78 o
   9  13   2         36.45         35.19         3.52 o
  11  13   2         19.32         12.12         3.71 o
  13  13   2          2.65          2.50         4.17 o
 -12  14   2          0.68         -0.72         3.91 o
 -10  14   2         13.45          7.83         4.27 o
  -8  14   2          3.70          5.45         3.49 o
  -6  14   2          0.10         -1.54         2.43 o
  -4  14   2        276.58        317.80         8.17 o
  -2  14   2        160.12        145.62         5.98 o
   0  14   2        175.24        180.68         6.61 o
   2  14   2          0.25         -0.31         2.61 o
   4  14   2          1.22          0.70         2.73 o
   6  14   2         14.26         12.16         3.05 o
   8  14   2          7.31         15.30         3.25 o
  10  14   2         31.85         39.75         5.03 o
  12  14   2          2.07          2.69         4.30 o
 -11  15   2         95.21        101.12         7.94 o
  -9  15   2          0.45          3.16         4.38 o
  -7  15   2          9.61         15.36         4.20 o
  -5  15   2          5.29          1.58         2.94 o
  -3  15   2        105.45        106.74         5.56 o
  -1  15   2        164.66        163.23         6.67 o
   1  15   2          7.80          6.40         3.10 o
   3  15   2         34.97         39.71         4.00 o
   5  15   2         26.62         26.85         3.71 o
   7  15   2         62.87         63.44         4.72 o
   9  15   2          0.04          1.76         3.87 o
  -8  16   2          8.90         18.40         5.49 o
  -6  16   2         61.39         82.47         6.65 o
  -4  16   2        299.05        376.06         9.67 o
  -2  16   2         25.83         33.92         4.12 o
   0  16   2         45.75         50.88         4.55 o
   2  16   2         54.05         64.72         4.95 o
   4  16   2        134.94        159.93         7.05 o
   6  16   2        104.35        143.26         7.87 o
  -3  17   2         67.62         80.02        10.32 o
  -1  17   2         10.52          8.49         3.69 o
   1  17   2         12.30          7.91         3.70 o
 -21   1   3         10.61          8.08         5.27 o
 -19   1   3        206.50        207.69        11.86 o
 -17   1   3          1.87         -1.86         3.11 o
 -15   1   3         56.43         48.39         5.71 o
 -13   1   3          0.07         -0.39         0.64 o
 -11   1   3        480.88        518.82         7.30 o
  -9   1   3         26.44         24.18         0.72 o
  -7   1   3        919.39        947.49         7.71 o
  -5   1   3        721.10        729.16         5.96 o
  -3   1   3        135.81        129.04         1.71 o
  -1   1   3       8063.39       8025.40        65.16 o
   1   1   3       1342.38       1330.65        11.04 o
   3   1   3        112.07        115.32         2.11 o
   5   1   3         34.70         37.82         1.53 o
   7   1   3       1005.10       1141.07        13.40 o
   9   1   3        193.10        206.90         3.35 o
  11   1   3        281.86        299.77         5.43 o
  13   1   3          0.03         -3.07         1.54 o
  15   1   3        156.21        143.27         7.26 o
  17   1   3         13.88          7.77         3.51 o
  19   1   3          0.10          0.31         3.08 o
  21   1   3          7.04          4.31         5.90 o
 -22   2   3          0.01         -8.99         4.92 o
 -20   2   3         10.41         11.58         4.77 o
 -18   2   3        260.86        254.45        12.51 o
 -16   2   3         40.89         33.10         1.94 o
 -14   2   3         36.73         37.17         2.61 o
 -12   2   3        134.29        143.69         2.56 o
 -10   2   3         11.46          7.35         0.44 o
  -8   2   3       1704.94       1697.28        13.89 o
  -6   2   3        613.51        610.86         5.60 o
  -4   2   3        250.15        248.31         2.75 o
  -2   2   3       2265.11       2378.23        18.65 o
   0   2   3       8300.75       8352.24        64.22 o
   2   2   3         15.49         29.81         1.20 o
   4   2   3        375.59        342.53         4.31 o
   6   2   3       2512.80       2516.89        23.40 o
   8   2   3         37.39         40.58         1.87 o
  10   2   3        505.16        486.77         6.23 o
  12   2   3        582.49        557.97         7.46 o
  14   2   3         23.15         12.19         1.93 o
  16   2   3         44.68         37.04         4.02 o
  18   2   3        221.81        212.15         9.89 o
  20   2   3         89.82         99.72         7.03 o
 -21   3   3          7.79         -1.86         8.08 o
 -19   3   3         74.31         70.83        11.80 o
 -17   3   3        448.92        437.69        13.11 o
 -15   3   3         69.87         67.78         2.00 o
 -13   3   3        947.77        935.17        11.55 o
 -11   3   3          8.33         14.19         1.14 o
  -9   3   3        168.01        171.25         2.62 o
  -7   3   3        320.91        320.56         3.85 o
  -5   3   3        519.41        560.59         6.34 o
  -3   3   3        494.88        504.48         6.34 o
  -1   3   3       1393.57       1445.66        13.78 o
   1   3   3        558.22        610.71         6.83 o
   3   3   3        540.20        525.89         8.34 o
   5   3   3         50.51         33.15         1.68 o
   7   3   3       1720.08       1770.14        21.82 o
   9   3   3       1606.11       1563.48        16.55 o
  11   3   3        404.61        395.77         7.75 o
  13   3   3        313.25        301.50         6.07 o
  15   3   3         43.21         30.13         3.91 o
  17   3   3        176.19        172.30        10.59 o
  19   3   3         16.01         14.87         3.70 o
 -22   4   3         70.69         95.68        14.91 o
 -20   4   3          9.84          6.21         7.46 o
 -18   4   3          5.95         10.82         5.59 o
 -16   4   3        274.14        285.11         9.51 o
 -14   4   3       1105.31       1050.60        21.74 o
 -12   4   3         88.79         97.70         2.00 o
 -10   4   3        722.98        764.43         7.97 o
  -8   4   3        322.78        315.51         4.45 o
  -6   4   3       1945.00       2053.84        20.07 o
  -4   4   3        172.57        182.22         3.29 o
  -2   4   3       2090.04       2086.53        32.12 o
   0   4   3         66.61         52.03         2.06 o
   2   4   3         18.92         10.75         1.92 o
   4   4   3       4131.91       4303.96        52.01 o
   6   4   3         24.34         28.80         1.98 o
   8   4   3        145.54        145.79         3.49 o
  10   4   3          1.44          7.72         1.52 o
  12   4   3       2064.46       2088.38        25.14 o
  14   4   3        164.89        156.64         7.71 o
  16   4   3         10.49         21.07         3.70 o
  18   4   3        122.32        134.55         9.60 o
  20   4   3         26.33         24.19         4.12 o
 -21   5   3        358.91        471.55        27.34 o
 -19   5   3         20.32         19.26         8.08 o
 -17   5   3          0.71         -0.41         1.69 o
 -15   5   3        316.87        298.44         8.56 o
 -13   5   3       3656.93       3554.40        47.36 o
 -11   5   3       3339.04       3161.73        32.10 o
  -9   5   3        109.74        106.22         2.47 o
  -7   5   3          0.66          6.71         0.97 o
  -5   5   3       1203.61       1345.10        14.97 o
  -3   5   3       1865.35       2075.15        22.11 o
  -1   5   3       1063.88       1080.96        12.48 o
   1   5   3         90.93         88.52         5.43 o
   3   5   3       1223.85       1264.74        26.08 o
   5   5   3       2930.68       3095.46        38.45 o
   7   5   3        275.31        311.21         6.39 o
   9   5   3         13.79         11.93         1.76 o
  11   5   3       1021.17       1019.20        13.95 o
  13   5   3        981.68        989.64        13.73 o
  15   5   3       1789.59       1819.23        32.84 o
  17   5   3        100.99         99.69         6.40 o
  19   5   3          8.92          6.51         3.42 o
 -20   6   3        228.66        256.59        20.50 o
 -18   6   3         23.13         31.85         3.26 o
 -16   6   3        159.38        152.10        13.05 o
 -14   6   3         56.71         73.09         3.66 o
 -12   6   3       1130.73       1066.88        16.30 o
 -10   6   3       1744.19       1735.41        18.75 o
  -8   6   3         46.39         53.92         1.98 o
  -6   6   3         18.71         17.31         1.40 o
  -4   6   3        215.36        185.98         3.48 o
  -2   6   3        439.14        510.39        10.84 o
   0   6   3         58.04         48.90         3.37 o
   2   6   3         69.81         70.32         3.93 o
   4   6   3        238.65        224.98         5.44 o
   6   6   3         22.15         20.36         2.27 o
   8   6   3        139.76        162.72         4.78 o
  10   6   3        625.14        590.56         9.42 o
  12   6   3         27.41         22.61         2.43 o
  14   6   3        437.98        426.58        11.71 o
  16   6   3        178.49        185.30        11.31 o
  18   6   3          0.16         -5.33         3.06 o
 -19   7   3          7.77         10.47         3.83 o
 -17   7   3          0.72         -0.17         5.28 o
 -15   7   3         38.49         43.28         3.09 o
 -13   7   3       1480.49       1478.57        25.45 o
 -11   7   3        565.78        542.64         8.88 o
  -9   7   3          2.41          0.53         1.03 o
  -7   7   3        121.28        140.48         3.99 o
  -5   7   3        705.51        726.94         9.39 o
  -3   7   3        342.20        394.59         6.78 o
  -1   7   3        578.76        566.25         8.62 o
   1   7   3          8.82         12.11         2.39 o
   3   7   3        303.01        317.84         6.72 o
   5   7   3       1774.35       1877.99        25.06 o
   7   7   3         33.69         46.84         2.99 o
   9   7   3         23.53         22.10         2.55 o
  11   7   3        376.06        375.25         7.35 o
  13   7   3        555.67        574.21        12.19 o
  15   7   3        474.83        492.39        17.65 o
  17   7   3         27.95         25.29         4.35 o
  19   7   3         41.82         43.90         5.28 o
 -18   8   3          4.57          5.59         3.08 o
 -16   8   3        363.92        371.13         9.13 o
 -14   8   3        179.10        176.60         6.39 o
 -12   8   3        258.10        247.88         7.63 o
 -10   8   3        165.87        165.61         4.15 o
  -8   8   3         37.27         30.64         2.86 o
  -6   8   3        108.33        128.98         3.53 o
  -4   8   3         20.08         16.90         1.89 o
  -2   8   3        583.78        560.19         8.83 o
   0   8   3          2.91          3.25         1.63 o
   2   8   3         62.92         58.02         3.07 o
   4   8   3       1037.87       1015.19        15.34 o
   6   8   3          1.18         -0.94         1.76 o
   8   8   3         20.33         26.23         2.76 o
  10   8   3        120.81        112.58         4.88 o
  12   8   3        603.31        623.81        10.43 o
  14   8   3          5.77          9.66         4.17 o
  16   8   3          0.70         -2.85         3.34 o
  18   8   3         62.32         67.21         6.04 o
 -19   9   3         25.94         36.24         7.46 o
 -17   9   3        138.29        127.61         7.91 o
 -15   9   3        136.72        125.74         5.85 o
 -13   9   3        338.71        324.51         9.17 o
 -11   9   3          0.52          0.09         2.05 o
  -9   9   3        414.85        366.93         6.74 o
  -7   9   3         14.33         11.19         1.74 o
  -5   9   3        338.46        363.92         6.84 o
  -3   9   3         59.25         51.85         3.47 o
  -1   9   3        402.86        376.03         7.18 o
   1   9   3         72.08         74.02         3.63 o
   3   9   3        143.30        146.91         4.69 o
   5   9   3         90.11         89.26         4.00 o
   7   9   3        163.41        146.72         6.14 o
   9   9   3        486.11        530.22        10.33 o
  11   9   3          0.01          4.45         2.60 o
  13   9   3        290.51        279.29         8.76 o
  15   9   3          2.49          0.23         3.18 o
  17   9   3        210.63        253.94         9.14 o
 -18  10   3        186.32        215.80        10.32 o
 -16  10   3        253.63        287.06        18.74 o
 -14  10   3         14.88         14.05         3.37 o
 -12  10   3        192.27        186.23         7.48 o
 -10  10   3          1.30          1.57         2.31 o
  -8  10   3        887.41        731.69        11.23 o
  -6  10   3         19.42         28.28         2.65 o
  -4  10   3          0.09         -2.50         1.83 o
  -2  10   3        429.76        414.98         7.98 o
   0  10   3       1839.64       1781.99        22.66 o
   2  10   3       1196.45       1160.62        18.74 o
   4  10   3         29.47         29.45         2.94 o
   6  10   3        352.79        305.82         7.00 o
   8  10   3          3.46          2.29         2.22 o
  10  10   3        758.26        684.56        11.62 o
  12  10   3        359.77        400.99        11.93 o
  14  10   3         55.85         70.54         5.31 o
  16  10   3         19.42         19.43         4.02 o
 -17  11   3         16.92         17.10         3.54 o
 -15  11   3         51.55         71.95         5.39 o
 -13  11   3          1.75          1.62         2.93 o
 -11  11   3         87.08         83.67         8.39 o
  -9  11   3          5.70          4.16         3.68 o
  -7  11   3        399.61        366.66         7.89 o
  -5  11   3        146.39        120.69         4.77 o
  -3  11   3         18.09         22.84         2.80 o
  -1  11   3         58.29         47.55         3.57 o
   1  11   3         58.94         68.35         4.40 o
   3  11   3        311.28        293.67         7.31 o
   5  11   3         22.82         15.72         2.92 o
   7  11   3          0.19         -3.78         2.25 o
   9  11   3         28.32         32.04         3.36 o
  11  11   3         53.02         52.78         4.96 o
  13  11   3          6.14          7.83         4.27 o
  15  11   3         34.34         39.64         5.86 o
 -14  12   3          8.99          9.77         3.74 o
 -12  12   3          7.04          6.65         3.55 o
 -10  12   3         17.53         13.34         4.18 o
  -8  12   3         29.80         37.04         5.13 o
  -6  12   3          0.08         -1.24         2.21 o
  -4  12   3        122.25        122.35         5.17 o
  -2  12   3          5.49          4.55         2.52 o
   0  12   3        400.09        395.12         8.61 o
   2  12   3        192.87        215.77         7.22 o
   4  12   3          8.22          7.08         2.61 o
   6  12   3         54.63         53.12         3.99 o
   8  12   3         47.06         43.71         3.82 o
  10  12   3          0.01         -6.12         3.06 o
  12  12   3          0.38         -0.51         4.17 o
  14  12   3          0.00          5.17         4.38 o
 -13  13   3          0.42         -0.78         3.99 o
 -11  13   3        102.48        108.38         9.29 o
  -9  13   3          0.13          4.51         3.91 o
  -7  13   3         10.72         11.95         3.63 o
  -5  13   3        122.14        128.64         5.42 o
  -3  13   3         49.82         48.45         3.87 o
  -1  13   3        299.84        319.12         7.98 o
   1  13   3        110.25        110.26         5.30 o
   3  13   3        101.87        106.42         5.24 o
   5  13   3          1.73         -4.24         2.48 o
   7  13   3         66.07         51.87         4.07 o
   9  13   3         37.65         33.07         3.71 o
  11  13   3          0.06         -1.71         3.64 o
  13  13   3          0.03         -2.38         5.04 o
 -12  14   3          0.39         -1.09         3.68 o
 -10  14   3          6.16          4.56         5.17 o
  -8  14   3          4.64          2.09         4.30 o
  -6  14   3          0.07         -2.58         3.21 o
  -4  14   3        120.33        122.50         5.60 o
  -2  14   3          4.08          5.42         2.84 o
   0  14   3        268.50        282.76         7.94 o
   2  14   3          2.11          4.04         3.03 o
   4  14   3         22.01         36.76         4.01 o
   6  14   3         27.61         24.60         3.79 o
   8  14   3         67.99         72.52         4.89 o
  10  14   3          0.20         -0.25         3.64 o
  -9  15   3          0.30         -6.82         4.20 o
  -7  15   3          1.41          1.45         3.78 o
  -5  15   3          0.08          1.77         3.80 o
  -3  15   3         41.99         52.54         4.72 o
  -1  15   3         22.63         23.42         3.69 o
   1  15   3          0.78         -1.72         3.00 o
   3  15   3         20.25         29.99         3.89 o
   5  15   3          5.77         13.43         3.60 o
   7  15   3         69.21         69.85         5.08 o
  -6  16   3         17.72         30.42         5.34 o
  -4  16   3          0.29         10.66         4.56 o
  -2  16   3         34.35         40.54         4.46 o
   0  16   3          1.83         -1.19         3.28 o
   2  16   3          1.66         10.17         3.57 o
   4  16   3        116.39        128.39         6.53 o
 -22   0   4         23.81         54.05        11.80 o
 -20   0   4         61.79         78.28        12.43 o
 -18   0   4         28.30         10.56         6.21 o
 -16   0   4          0.40         -3.11         4.97 o
 -14   0   4        489.49        440.48        20.50 o
 -12   0   4         66.72         71.23         1.96 o
 -10   0   4        212.12        206.40         3.63 o
  -8   0   4        931.84        967.32        12.79 o
  -6   0   4         36.46         26.43         1.86 o
  -4   0   4       1091.50       1110.94        16.38 o
  -2   0   4       1628.37       1740.60        24.62 o
   0   0   4       6542.92       6760.85        89.23 o
   2   0   4       5880.84       6376.36        97.68 o
   4   0   4        559.49        600.75        12.43 o
   6   0   4        403.54        372.84         8.97 o
   8   0   4        587.61        585.20        12.67 o
  10   0   4        229.19        246.12         7.65 o
  12   0   4        400.36        333.87        11.64 o
  14   0   4        234.52        222.28        17.71 o
  16   0   4         26.85         19.26         6.21 o
  18   0   4        155.81        150.97        13.67 o
  20   0   4         14.53         21.12         7.46 o
 -21   1   4          2.73          0.86         5.04 o
 -19   1   4          2.05          0.74         4.60 o
 -17   1   4        186.25        171.48        10.76 o
 -15   1   4        425.60        380.47        13.83 o
 -13   1   4        154.56        137.75         3.46 o
 -11   1   4        192.02        182.42         2.48 o
  -9   1   4         31.06         27.10         1.61 o
  -7   1   4       1652.73       1696.48        15.82 o
  -5   1   4        123.52        131.29         2.36 o
  -3   1   4        257.87        275.93         3.97 o
  -1   1   4        824.68        803.37         9.01 o
   1   1   4       5935.89       6300.54        68.19 o
   3   1   4       6219.16       6291.52        68.31 o
   5   1   4        204.47        171.67         4.50 o
   7   1   4         10.39         12.55         1.76 o
   9   1   4         39.79         43.13         2.88 o
  11   1   4        447.92        455.60         8.72 o
  13   1   4        230.44        242.19        10.74 o
  15   1   4          9.60         -0.07         6.52 o
  17   1   4         12.59         12.74         4.39 o
  19   1   4         82.44         86.06         7.43 o
 -20   2   4         13.95         12.50         5.90 o
 -18   2   4         54.63         42.83         6.80 o
 -16   2   4        111.87        117.24         8.83 o
 -14   2   4        305.87        295.77         7.76 o
 -12   2   4         18.65         17.70         1.09 o
 -10   2   4        152.56        176.59         3.69 o
  -8   2   4       3886.79       3989.95        37.67 o
  -6   2   4         27.99         27.45         1.32 o
  -4   2   4         19.95         18.38         1.12 o
  -2   2   4        491.59        484.13         6.12 o
   0   2   4       5228.19       5160.76        48.65 o
   2   2   4        269.66        245.79         6.99 o
   4   2   4        554.25        544.28         8.24 o
   6   2   4        834.26        863.15        17.19 o
   8   2   4         85.22         86.89         4.66 o
  10   2   4          8.15          5.03         1.99 o
  12   2   4         84.22         77.69         3.94 o
  14   2   4          0.46         -4.03         2.02 o
  16   2   4          1.32         -0.62         4.35 o
  18   2   4        315.58        340.73        13.39 o
  20   2   4         47.32         43.82         5.71 o
 -21   3   4        194.10        204.40        19.88 o
 -19   3   4         26.56         25.39         6.15 o
 -17   3   4          4.89          3.01         4.16 o
 -15   3   4        224.04        228.84         7.04 o
 -13   3   4        359.47        340.46         5.11 o
 -11   3   4        551.54        557.97         8.15 o
  -9   3   4        551.43        544.20         5.96 o
  -7   3   4         66.62         55.42         2.44 o
  -5   3   4        905.70        972.96        11.17 o
  -3   3   4       6709.37       6537.50        65.21 o
  -1   3   4          6.38          0.80         1.17 o
   1   3   4       1062.70       1079.67        15.11 o
   3   3   4         84.22         97.13         4.08 o
   5   3   4       1801.97       1833.73        21.89 o
   7   3   4         11.21          9.19         1.63 o
   9   3   4        157.69        133.25         4.82 o
  11   3   4          4.89          2.41         2.08 o
  13   3   4        574.87        566.01         9.42 o
  15   3   4         51.72         51.19         4.89 o
  17   3   4         30.13         39.39         5.71 o
  19   3   4         59.48         48.81         6.83 o
 -20   4   4        114.87        141.65        16.15 o
 -18   4   4        186.91        165.88        16.15 o
 -16   4   4        273.36        262.69         6.51 o
 -14   4   4        157.90        164.77         5.92 o
 -12   4   4       1451.90       1424.85        19.66 o
 -10   4   4        443.20        446.46         5.85 o
  -8   4   4        138.69        161.23         2.89 o
  -6   4   4       1644.38       1712.96        18.48 o
  -4   4   4         33.97         41.63         2.86 o
  -2   4   4       4513.95       4455.15        45.32 o
   0   4   4       1312.54       1345.81        18.22 o
   2   4   4       1105.79       1179.48        15.19 o
   4   4   4        280.19        253.17         4.85 o
   6   4   4        443.69        510.02         7.95 o
   8   4   4        442.10        455.23         7.58 o
  10   4   4        138.85        134.91         4.32 o
  12   4   4        438.90        438.66         8.11 o
  14   4   4         46.80         50.34         4.11 o
  16   4   4        100.82         85.82         6.10 o
  18   4   4         94.69         80.01         6.21 o
 -21   5   4          1.76          6.21         8.70 o
 -19   5   4         33.95         41.00        10.56 o
 -17   5   4         30.64         27.58         2.72 o
 -15   5   4          1.50         -0.97         3.11 o
 -13   5   4         63.78         60.61         3.29 o
 -11   5   4         24.38         19.37         2.22 o
  -9   5   4         71.05         64.42         2.07 o
  -7   5   4          4.60          2.20         1.00 o
  -5   5   4          1.53         -0.64         1.05 o
  -3   5   4        495.74        531.71         7.94 o
  -1   5   4         86.26        101.94         6.65 o
   1   5   4        447.25        419.01         7.72 o
   3   5   4        173.86        170.69         6.01 o
   5   5   4         12.30          6.29         1.55 o
   7   5   4          9.28          7.58         1.74 o
   9   5   4          8.25          7.29         1.90 o
  11   5   4          3.95          3.94         2.01 o
  13   5   4          7.48          4.25         2.19 o
  15   5   4         17.43         23.72         4.17 o
  17   5   4          5.06          7.86         3.81 o
  19   5   4          0.09          1.04         3.59 o
 -20   6   4          4.66          4.35         8.08 o
 -18   6   4          3.82          0.99         8.08 o
 -16   6   4         14.62         13.52         3.42 o
 -14   6   4         56.13         55.01         4.62 o
 -12   6   4        218.80        208.91         6.29 o
 -10   6   4         36.47         34.85         1.98 o
  -8   6   4          2.65          1.36         1.05 o
  -6   6   4         76.61         88.61         2.71 o
  -4   6   4         36.61         37.24         2.25 o
  -2   6   4          0.51         -0.93         1.48 o
   0   6   4         20.98         19.78         3.30 o
   2   6   4          3.11          0.25         1.64 o
   4   6   4          1.93         -0.62         1.76 o
   6   6   4        106.54        121.17         3.91 o
   8   6   4         82.23         79.60         3.48 o
  10   6   4          3.17          3.27         1.87 o
  12   6   4         13.18          8.20         2.30 o
  14   6   4         81.66         77.49         5.83 o
  16   6   4         48.11         65.04         5.81 o
  18   6   4          5.65          3.31         4.29 o
 -19   7   4          3.39         -1.24         8.08 o
 -17   7   4        131.76        138.46         7.46 o
 -15   7   4        112.81        125.41         5.55 o
 -13   7   4        215.91        223.11         6.75 o
 -11   7   4        109.90         95.24         4.90 o
  -9   7   4         43.89         44.58         2.40 o
  -7   7   4         37.03         34.84         1.99 o
  -5   7   4         92.37         85.72         3.15 o
  -3   7   4          1.42          1.70         1.57 o
  -1   7   4         78.22         71.29         3.54 o
   1   7   4         37.05         27.53         2.85 o
   3   7   4        360.27        340.78         7.39 o
   5   7   4          1.05         -1.74         1.94 o
   7   7   4         18.57         16.49         2.53 o
   9   7   4         85.55        100.16         4.42 o
  11   7   4          5.54          6.57         2.27 o
  13   7   4         50.21         49.48         4.30 o
  15   7   4         89.10         90.27         6.29 o
  17   7   4          9.10          4.46         3.66 o
 -18   8   4         16.34         15.88         3.71 o
 -16   8   4        238.06        225.04         8.46 o
 -14   8   4          2.22          2.39         2.37 o
 -12   8   4        188.42        189.82         7.55 o
 -10   8   4          0.58         -3.12         1.89 o
  -8   8   4        182.53        183.37         4.67 o
  -6   8   4        215.50        235.67         4.92 o
  -4   8   4          0.20         -1.24         1.59 o
  -2   8   4        269.25        283.87         6.08 o
   0   8   4        302.27        291.91         7.00 o
   2   8   4        296.22        287.01         7.05 o
   4   8   4         88.69         81.71         6.18 o
   6   8   4         22.11         19.32         2.76 o
   8   8   4        319.38        315.35         7.83 o
  10   8   4        253.57        274.50        10.97 o
  12   8   4        181.65        176.40         5.71 o
  14   8   4         12.01          4.95         3.81 o
  16   8   4          1.97         -0.87         3.55 o
 -17   9   4          0.24          0.31         3.51 o
 -15   9   4        143.54        151.57         6.49 o
 -13   9   4         76.45         73.54         6.50 o
 -11   9   4         91.44         64.20         4.74 o
  -9   9   4        136.25        113.97         5.28 o
  -7   9   4        108.84        127.67         5.14 o
  -5   9   4        417.99        402.60         7.52 o
  -3   9   4       1513.35       1494.68        19.40 o
  -1   9   4        242.91        244.08         6.07 o
   1   9   4        256.26        223.04        11.39 o
   3   9   4         35.24         33.28         4.57 o
   5   9   4         81.96         58.54         3.93 o
   7   9   4         75.50         65.69         4.27 o
   9   9   4        262.35        301.41         9.02 o
  11   9   4         22.54         29.67         3.17 o
  13   9   4        222.69        211.43        17.76 o
  15   9   4         17.04         19.47         4.64 o
 -16  10   4         12.02         10.33         3.42 o
 -14  10   4        125.95        122.92         9.06 o
 -12  10   4         11.93         10.23         3.29 o
 -10  10   4          0.38          0.14         2.93 o
  -8  10   4        879.85        780.14        13.33 o
  -6  10   4          1.74         -1.33         1.93 o
  -4  10   4         49.48         63.92         3.94 o
  -2  10   4          3.11          6.47         2.30 o
   0  10   4       1308.59       1317.69        18.17 o
   2  10   4         64.57         61.37         4.05 o
   4  10   4        105.36        103.11         4.81 o
   6  10   4         17.76         11.50         2.70 o
   8  10   4         62.13         49.92         4.11 o
  10  10   4          3.85          8.43         3.02 o
  12  10   4         38.15         56.17         4.99 o
  14  10   4         12.65         26.00         4.89 o
 -15  11   4        173.32        206.64         8.40 o
 -13  11   4         67.73         75.59         5.65 o
 -11  11   4         33.81         33.87         4.38 o
  -9  11   4         41.77         42.74         4.11 o
  -7  11   4        139.24        129.93         5.05 o
  -5  11   4         49.08         32.72         3.00 o
  -3  11   4         53.70         56.19         3.65 o
  -1  11   4        188.46        197.45         6.27 o
   1  11   4        721.43        739.82        19.10 o
   3  11   4       1092.91       1104.40        16.36 o
   5  11   4         12.47         11.34         2.82 o
   7  11   4          6.18          0.11         2.60 o
   9  11   4          0.14         -1.29         2.63 o
  11  11   4        184.37        146.67         7.89 o
  13  11   4         38.80         44.57         5.97 o
 -14  12   4         59.19         77.92         6.12 o
 -12  12   4          1.75         -0.44         3.70 o
 -10  12   4         12.46          9.78         3.91 o
  -8  12   4         80.18         70.09         5.31 o
  -6  12   4         35.34         44.14         3.51 o
  -4  12   4          9.45         12.33         2.67 o
  -2  12   4        106.90         94.75         4.79 o
   0  12   4        188.20        197.83         6.95 o
   2  12   4        164.71        157.74         6.29 o
   4  12   4         14.03         16.87         3.16 o
   6  12   4         18.35         24.18         3.38 o
   8  12   4         20.93         26.43         3.53 o
  10  12   4         10.46          4.51         3.94 o
  12  12   4         50.93         55.00         6.57 o
 -13  13   4         16.09         26.95         4.64 o
 -11  13   4          0.76         -1.42         3.37 o
  -9  13   4         15.33         13.44         4.38 o
  -7  13   4         85.46         93.30         6.20 o
  -5  13   4          8.33         17.77         3.38 o
  -3  13   4          0.11         -1.33         2.56 o
  -1  13   4         10.81         13.55         3.18 o
   1  13   4         67.11         58.01         5.14 o
   3  13   4         54.35         57.57         4.46 o
   5  13   4         43.12         45.03         4.16 o
   7  13   4         36.48         35.92         4.00 o
   9  13   4          0.21         -0.74         3.15 o
  11  13   4         19.53          9.49         8.34 o
 -10  14   4         13.99         18.80         4.84 o
  -8  14   4        117.68        118.62        10.41 o
  -6  14   4          3.83          9.89         4.02 o
  -4  14   4          0.54          4.19         2.91 o
  -2  14   4         56.27         68.13         4.69 o
   0  14   4         21.04         16.44         3.44 o
   2  14   4         24.90         37.08         4.15 o
   4  14   4          4.57          3.45         3.22 o
   6  14   4         18.46         22.58         3.80 o
   8  14   4          1.65         -1.41         3.29 o
  -7  15   4          0.03          7.67         5.62 o
  -5  15   4         36.02         53.70         5.89 o
  -3  15   4         74.25         65.91         4.94 o
  -1  15   4         31.77         47.71         4.51 o
   1  15   4          3.28          1.00         3.24 o
   3  15   4          0.03          7.33         3.49 o
   5  15   4        258.96        352.42        14.93 o
  -2  16   4        353.42        403.47        13.42 o
   0  16   4         35.38         48.81         4.81 o
 -21   1   5          9.71          7.01         5.96 o
 -19   1   5          0.21         -1.98         4.60 o
 -17   1   5         34.31         29.88         5.92 o
 -15   1   5        142.56        132.48         7.50 o
 -13   1   5          3.99          2.26         1.10 o
 -11   1   5         99.26        102.49         2.57 o
  -9   1   5          4.84          4.35         0.89 o
  -7   1   5          5.56          7.22         1.10 o
  -5   1   5        118.05        139.01         2.75 o
  -3   1   5        120.26         99.86         2.38 o
  -1   1   5         21.78         21.16         4.22 o
   1   1   5          0.03         -0.34         0.63 o
   3   1   5          0.94         -0.41         1.76 o
   5   1   5         39.80         35.18         2.67 o
   7   1   5        147.85        145.26         4.56 o
   9   1   5          3.90          2.59         2.03 o
  11   1   5        662.84        646.86        11.61 o
  13   1   5        163.30        165.52         6.04 o
  15   1   5         41.77         43.88         9.94 o
  17   1   5         11.27          4.38         5.90 o
 -20   2   5         50.14         53.62         8.12 o
 -18   2   5         93.34        106.03         9.19 o
 -16   2   5         51.74         50.33         3.66 o
 -14   2   5        958.72        973.42        15.72 o
 -12   2   5         44.12         40.41         2.67 o
 -10   2   5        206.86        221.02         3.54 o
  -8   2   5        721.70        763.04         8.67 o
  -6   2   5         29.68         34.64         1.62 o
  -4   2   5        946.09        981.73        10.20 o
  -2   2   5        727.85        746.57         9.56 o
   0   2   5        803.07        843.92        11.62 o
   2   2   5         77.75         66.49         3.12 o
   4   2   5        167.01        156.75         4.35 o
   6   2   5         43.61         49.45         3.27 o
   8   2   5        603.17        650.63        11.33 o
  10   2   5        798.18        791.76        13.22 o
  12   2   5        247.94        258.74         7.04 o
  14   2   5        136.66        129.59         9.23 o
  16   2   5         34.06         37.88         5.92 o
  18   2   5         89.56        102.31         8.79 o
 -19   3   5         86.54         99.86         9.38 o
 -17   3   5          7.75         14.29         5.59 o
 -15   3   5       1106.79       1143.98        24.57 o
 -13   3   5          1.63          0.72         1.46 o
 -11   3   5         43.03         45.50         2.73 o
  -9   3   5         20.94         15.23         1.27 o
  -7   3   5        428.18        445.25         5.87 o
  -5   3   5        170.12        168.75         3.62 o
  -3   3   5       1762.81       1831.91        21.81 o
  -1   3   5        220.01        202.31         5.16 o
   1   3   5        994.07       1066.03        15.45 o
   3   3   5        624.05        666.65        11.06 o
   5   3   5        336.66        322.30         7.05 o
   7   3   5          7.33          8.58         2.32 o
   9   3   5        305.00        316.23         8.38 o
  11   3   5        449.66        521.63        10.38 o
  13   3   5        217.31        227.22         6.91 o
  15   3   5         24.01         25.09         6.52 o
  17   3   5          4.89         -8.08         4.39 o
 -20   4   5        351.95        418.74        26.09 o
 -18   4   5          1.99          3.73         6.83 o
 -16   4   5         49.88         49.08         3.24 o
 -14   4   5         65.17         68.30         3.07 o
 -12   4   5        554.31        589.47        12.27 o
 -10   4   5          0.21         -1.10         0.92 o
  -8   4   5        536.20        521.08         7.38 o
  -6   4   5          0.12          1.05         1.20 o
  -4   4   5        198.76        223.62         4.77 o
  -2   4   5        515.53        507.71         8.83 o
   0   4   5        288.67        277.64         6.22 o
   2   4   5        497.37        489.32         9.00 o
   4   4   5         32.68         29.00         2.92 o
   6   4   5       2310.18       2366.97        31.23 o
   8   4   5        113.69         97.06         4.65 o
  10   4   5         27.11         24.16         3.15 o
  12   4   5          0.68         -2.97         2.35 o
  14   4   5        272.16        270.10        12.74 o
  16   4   5          9.85         12.74         5.22 o
  18   4   5         24.83         25.75        12.43 o
 -19   5   5         44.43         62.75        11.80 o
 -17   5   5         11.12          7.80         7.77 o
 -15   5   5         66.05         66.71         3.37 o
 -13   5   5          0.24          0.76         1.72 o
 -11   5   5       1193.14       1179.64        21.03 o
  -9   5   5       1115.68       1079.19        13.68 o
  -7   5   5         34.03         29.11         2.43 o
  -5   5   5        137.44        153.36         4.09 o
  -3   5   5         36.90         34.13         2.61 o
  -1   5   5       1404.13       1430.82        22.18 o
   1   5   5          2.48         -0.16         1.82 o
   3   5   5          9.33          8.59         2.16 o
   5   5   5        212.71        205.02         6.05 o
   7   5   5          0.01         -1.18         1.62 o
   9   5   5        113.08        103.20         4.08 o
  11   5   5         65.71         60.85         3.62 o
  13   5   5         22.41         20.03         3.46 o
  15   5   5        183.25        168.19        10.06 o
  17   5   5        190.22        211.31        21.74 o
 -18   6   5          2.72          5.59         7.46 o
 -16   6   5         40.19         47.53         4.39 o
 -14   6   5          0.01         -1.48         2.11 o
 -12   6   5       1135.55       1148.66        20.79 o
 -10   6   5        689.58        647.38        11.72 o
  -8   6   5         13.73         14.37         1.74 o
  -6   6   5        347.78        332.27         6.25 o
  -4   6   5        454.69        471.97         8.61 o
  -2   6   5        488.87        516.30         9.45 o
   0   6   5        571.35        566.34        10.22 o
   2   6   5        209.09        200.07         5.89 o
   4   6   5          0.00         -0.85         1.73 o
   6   6   5        203.09        214.74         6.11 o
   8   6   5         39.12         38.01         2.80 o
  10   6   5        184.75        179.88         5.79 o
  12   6   5         49.80         48.34         3.68 o
  14   6   5        453.87        508.56        28.27 o
  16   6   5        554.44        624.44        20.19 o
 -19   7   5          6.35          4.35         8.70 o
 -17   7   5          0.36          1.72         2.83 o
 -15   7   5         26.86         29.72         3.64 o
 -13   7   5          0.56         -2.15         2.09 o
 -11   7   5        312.42        321.51         9.07 o
  -9   7   5        406.83        389.33         8.61 o
  -7   7   5         19.50         18.27         2.09 o
  -5   7   5         77.17         69.68         3.76 o
  -3   7   5          1.25          0.36         1.97 o
  -1   7   5        515.76        546.40        10.16 o
   1   7   5         31.45         24.90         2.98 o
   3   7   5          3.20         -3.13         2.25 o
   5   7   5        211.33        178.66         6.10 o
   7   7   5         15.54         24.93         3.21 o
   9   7   5          6.65          8.82         2.92 o
  11   7   5         12.43          8.45         2.98 o
  13   7   5         14.97         11.00         4.17 o
  15   7   5         37.73         31.73         6.59 o
 -18   8   5          2.71          2.15         9.63 o
 -16   8   5          0.63         -0.31         3.08 o
 -14   8   5         64.46         62.61         4.38 o
 -12   8   5         16.64         21.83         3.37 o
 -10   8   5         34.46         28.62         3.74 o
  -8   8   5        224.47        228.89         5.60 o
  -6   8   5          5.84          4.76         2.32 o
  -4   8   5          6.73         13.00         2.23 o
  -2   8   5        293.84        256.64         6.83 o
   0   8   5         18.29         13.47         2.83 o
   2   8   5         19.22         16.77         4.85 o
   4   8   5          1.03         -4.75         2.38 o
   6   8   5        574.95        613.73        11.83 o
   8   8   5         34.32         25.03         3.44 o
  10   8   5          0.12          3.06         2.94 o
  12   8   5          0.70         -3.85         3.81 o
  14   8   5         44.09         42.33         7.03 o
 -17   9   5          0.13          3.96         3.43 o
 -15   9   5        232.46        242.11         8.83 o
 -13   9   5         62.96         68.43         4.92 o
 -11   9   5         15.61         15.23         3.55 o
  -9   9   5        108.90         97.47         5.93 o
  -7   9   5        522.67        510.37         9.00 o
  -5   9   5         44.49         44.21         3.15 o
  -3   9   5        343.72        324.56         7.22 o
  -1   9   5         17.52         25.75         3.31 o
   1   9   5        590.87        544.70        10.94 o
   3   9   5         61.70         49.87         4.10 o
   5   9   5        147.76        139.11         8.52 o
   7   9   5          3.31          4.14         3.06 o
   9   9   5         34.31         25.54         3.60 o
  11   9   5         67.82         74.75         5.04 o
  13   9   5          0.75          2.80         5.71 o
  15   9   5         12.97         32.00         6.99 o
 -16  10   5         12.93         24.11         5.04 o
 -14  10   5        476.55        492.36        14.86 o
 -12  10   5          2.96          4.02         3.19 o
 -10  10   5         78.05         73.46         5.56 o
  -8  10   5        207.78        234.93         7.83 o
  -6  10   5         62.32         55.69         3.57 o
  -4  10   5         87.00         95.65         4.48 o
  -2  10   5         44.51         39.06         3.46 o
   0  10   5        243.39        234.39         6.70 o
   2  10   5         84.09         86.80         5.80 o
   4  10   5        400.64        375.22        11.75 o
   6  10   5         17.73         14.92         3.24 o
   8  10   5        212.53        226.49         8.29 o
  10  10   5        103.92        106.20         6.05 o
  12  10   5        300.56        345.33        12.52 o
  14  10   5         19.24         11.18         8.39 o
 -15  11   5        123.14        130.75         8.56 o
 -13  11   5          0.01          3.84         3.46 o
 -11  11   5         52.63         56.91         5.51 o
  -9  11   5          1.66          1.54         5.49 o
  -7  11   5          0.67         -4.59         4.39 o
  -5  11   5          5.51          2.60         2.46 o
  -3  11   5         34.48         33.15         3.38 o
  -1  11   5         38.60         37.11         3.61 o
   1  11   5        322.11        350.55         8.49 o
   3  11   5        185.48        205.96         8.10 o
   5  11   5         15.28         18.20         3.28 o
   7  11   5          3.82          2.88         2.85 o
   9  11   5         46.66         43.08         4.63 o
  11  11   5        284.89        347.06        18.83 o
 -12  12   5          4.36          5.59         3.91 o
 -10  12   5          3.74          1.73         4.51 o
  -8  12   5          0.09         -3.88         4.50 o
  -6  12   5         98.67        100.70         7.89 o
  -4  12   5         40.89         28.89         3.42 o
  -2  12   5          1.76          1.24         2.60 o
   0  12   5         81.15         78.01         4.77 o
   2  12   5        154.22        172.55         6.75 o
   4  12   5         74.51         84.10         5.02 o
   6  12   5          0.29         -1.72         2.94 o
   8  12   5         94.55         92.78         6.19 o
  10  12   5         20.85         18.33         4.56 o
 -11  13   5          6.39          6.00         3.98 o
  -9  13   5         34.66         40.05         5.67 o
  -7  13   5          5.14          9.20         4.47 o
  -5  13   5         11.09         10.65         3.91 o
  -3  13   5          9.79         11.81         3.20 o
  -1  13   5          0.01          0.52         3.15 o
   1  13   5         19.18         26.34         3.83 o
   3  13   5         28.77         28.21         4.35 o
   5  13   5          1.77          3.48         3.24 o
   7  13   5          4.50          1.87         3.43 o
   9  13   5          0.22          0.50         4.15 o
  -8  14   5         43.08         46.32         6.38 o
  -6  14   5          8.90         12.86         4.89 o
  -4  14   5          5.94         12.74         4.46 o
  -2  14   5         93.63         95.48         5.56 o
   0  14   5          3.54         -2.78         3.16 o
   2  14   5          4.22          1.07         3.33 o
   4  14   5          2.14          2.40         3.42 o
   6  14   5          6.74          0.76         3.69 o
  -5  15   5        110.30        147.26        12.51 o
  -3  15   5         68.19         73.16         6.65 o
  -1  15   5         58.18         67.76         5.25 o
   1  15   5         38.59         42.83         5.60 o
   3  15   5          7.22         14.29        10.56 o
 -20   0   6          0.34         -4.35         8.08 o
 -18   0   6         33.42         28.58         8.70 o
 -16   0   6        337.39        318.09        19.26 o
 -14   0   6        698.79        672.17        16.66 o
 -12   0   6         72.95         62.77         3.92 o
 -10   0   6        102.21         98.66         4.72 o
  -8   0   6          0.98          0.11         1.62 o
  -6   0   6         19.09         21.06         2.20 o
  -4   0   6         15.19         16.94         2.73 o
  -2   0   6        743.17        761.55        15.54 o
   0   0   6          4.83          3.73         2.51 o
   2   0   6       3903.07       4128.68        66.24 o
   4   0   6       2729.44       2710.32        45.55 o
   6   0   6         72.10         68.75         6.93 o
   8   0   6          5.87          6.51         3.34 o
  10   0   6         85.64         77.70         5.95 o
  12   0   6        970.39        979.19        25.92 o
  14   0   6         80.55         87.60        12.43 o
  16   0   6          0.10         -4.35         6.83 o
 -19   1   6         42.58         46.87         7.24 o
 -17   1   6         79.88         89.92        22.68 o
 -15   1   6          6.81          2.81         3.14 o
 -13   1   6        594.10        583.71         9.47 o
 -11   1   6        122.98        126.16         3.57 o
  -9   1   6         83.81         88.49         2.69 o
  -7   1   6        564.54        576.79         7.02 o
  -5   1   6          3.81          3.59         1.43 o
  -3   1   6        153.37        151.17         3.49 o
  -1   1   6          3.56          1.67         1.76 o
   1   1   6        296.97        278.48         6.21 o
   3   1   6        508.25        507.22         8.92 o
   5   1   6        419.02        422.65         8.20 o
   7   1   6         72.34         73.18         3.97 o
   9   1   6         23.52         26.69         3.03 o
  11   1   6          1.12          0.08         2.78 o
  13   1   6        128.17        117.70         5.83 o
  15   1   6         39.22         44.11         6.80 o
  17   1   6          5.04          0.93         5.27 o
 -18   2   6         73.17         59.16         7.87 o
 -16   2   6          3.09         -1.25         2.13 o
 -14   2   6        292.40        305.25         6.11 o
 -12   2   6         23.86         21.33         2.32 o
 -10   2   6        124.15        109.07         5.02 o
  -8   2   6         12.53          9.97         1.68 o
  -6   2   6       1487.94       1491.34        15.71 o
  -4   2   6          2.76          2.47         1.19 o
  -2   2   6          9.64          3.21         1.78 o
   0   2   6         32.07         25.73         2.44 o
   2   2   6        106.59        101.19         7.18 o
   4   2   6         67.56         68.16         4.17 o
   6   2   6        115.40        112.29         5.11 o
   8   2   6         19.00         26.69         3.32 o
  10   2   6        109.79         99.31         5.20 o
  12   2   6        100.51        108.71         5.61 o
  14   2   6          2.95         -7.73         5.90 o
  16   2   6         22.43         21.28         8.39 o
 -19   3   6         62.21         78.28        13.05 o
 -17   3   6          7.23         11.80         5.27 o
 -15   3   6        257.33        272.07         6.88 o
 -13   3   6        185.58        170.90         5.40 o
 -11   3   6        107.40        101.28         7.09 o
  -9   3   6        140.45        136.39         3.83 o
  -7   3   6        183.55        192.13         4.63 o
  -5   3   6         25.78         24.04         2.13 o
  -3   3   6         22.48         22.56         2.48 o
  -1   3   6        419.69        379.90         7.89 o
   1   3   6         28.13         20.13         2.72 o
   3   3   6        137.98        145.68         5.43 o
   5   3   6         16.37         20.44         3.04 o
   7   3   6          0.12         -2.52         2.63 o
   9   3   6          0.11         -0.35         3.33 o
  11   3   6        386.89        409.65        11.47 o
  13   3   6         22.68         11.22         3.38 o
  15   3   6         18.70         27.98         6.36 o
 -18   4   6         49.38         40.38         9.94 o
 -16   4   6         30.50         29.02         3.22 o
 -14   4   6         58.44         60.16         3.55 o
 -12   4   6        203.24        201.10         6.44 o
 -10   4   6         34.52         21.14         3.09 o
  -8   4   6        230.52        230.00         5.55 o
  -6   4   6         12.24          9.32         1.93 o
  -4   4   6        878.62        830.33        13.11 o
  -2   4   6        330.00        316.59         7.28 o
   0   4   6        887.54        878.57        14.00 o
   2   4   6         32.42         27.70         3.04 o
   4   4   6          3.64          2.05         2.32 o
   6   4   6        322.40        346.74         8.38 o
   8   4   6          1.55         -1.79         2.55 o
  10   4   6          5.48          3.23         3.68 o
  12   4   6          3.16         -2.95         2.85 o
  14   4   6         33.25         35.30         7.24 o
  16   4   6         11.18         -1.55         5.27 o
 -17   5   6          0.62         -0.69         3.38 o
 -15   5   6          3.17          4.25         2.83 o
 -13   5   6         13.23          9.63         3.44 o
 -11   5   6        275.28        288.27         8.35 o
  -9   5   6        192.25        198.98         6.27 o
  -7   5   6         21.93         22.58         2.51 o
  -5   5   6        148.48        128.71         4.75 o
  -3   5   6        341.31        346.46         7.72 o
  -1   5   6       1880.27       1801.92        24.89 o
   1   5   6          6.97          9.45         2.55 o
   3   5   6         12.27          9.82         2.78 o
   5   5   6        123.02        124.93         5.55 o
   7   5   6          6.94          5.63         2.66 o
   9   5   6          4.47          2.17         2.76 o
  11   5   6         11.23         11.90         3.26 o
  13   5   6          1.51         -7.39         3.70 o
  15   5   6         37.79         40.24         7.24 o
 -18   6   6         18.19         13.67         9.32 o
 -16   6   6          4.23          3.49         2.83 o
 -14   6   6          8.48         11.56         2.56 o
 -12   6   6         61.57         70.76         4.64 o
 -10   6   6         53.14         49.75         4.70 o
  -8   6   6          6.19          2.49         2.33 o
  -6   6   6          7.37          2.12         2.20 o
  -4   6   6        124.10        102.58         4.60 o
  -2   6   6          7.99          3.30         2.53 o
   0   6   6         15.02          9.52         2.76 o
   2   6   6          4.54          1.48         2.53 o
   4   6   6          3.36         -1.12         2.50 o
   6   6   6          0.00         -2.99         2.60 o
   8   6   6         38.76         33.84         3.94 o
  10   6   6         23.52         28.02         3.92 o
  12   6   6          0.07         -0.48         2.98 o
  14   6   6         37.81         43.50         7.47 o
 -17   7   6         12.89         12.46         3.71 o
 -15   7   6          0.17         -1.94         2.19 o
 -13   7   6          9.55         10.25         2.82 o
 -11   7   6          0.12         -3.57         3.11 o
  -9   7   6         10.43          7.12         3.19 o
  -7   7   6         25.27         31.01         2.71 o
  -5   7   6        189.91        199.98         8.50 o
  -3   7   6         61.82         63.60         4.05 o
  -1   7   6        783.39        804.46        13.83 o
   1   7   6          6.52          3.57         4.18 o
   3   7   6          0.06         -0.47         2.58 o
   5   7   6         44.07         50.21         4.27 o
   7   7   6        146.86        132.25         6.21 o
   9   7   6         50.52         41.71         4.16 o
  11   7   6          4.21         -0.37         3.07 o
  13   7   6         11.64          8.41         5.66 o
 -16   8   6          0.01          0.00         3.51 o
 -14   8   6         25.32         29.83         3.74 o
 -12   8   6         44.03         48.22         4.74 o
 -10   8   6         46.53         33.45         4.38 o
  -8   8   6         72.88         58.26         4.61 o
  -6   8   6         12.36         13.97         2.48 o
  -4   8   6        174.31        186.00         6.33 o
  -2   8   6        699.58        706.96        17.45 o
   0   8   6        212.79        218.42         7.09 o
   2   8   6          1.86         -0.26         2.72 o
   4   8   6         18.58         10.32         3.18 o
   6   8   6        124.70        112.93         6.51 o
   8   8   6          0.02          0.90         3.16 o
  10   8   6          3.99          3.67         3.23 o
  12   8   6          0.37         -3.75         4.36 o
  14   8   6         14.26         22.68         7.03 o
 -15   9   6         40.60         38.99         4.18 o
 -13   9   6        114.92        119.01        11.21 o
 -11   9   6         14.78         13.95         3.66 o
  -9   9   6         41.90         47.13         4.94 o
  -7   9   6         24.74         26.00         3.84 o
  -5   9   6         32.28         31.26         3.08 o
  -3   9   6         62.00         61.17         4.55 o
  -1   9   6        273.68        286.41         8.20 o
   1   9   6        303.00        287.99         8.39 o
   3   9   6         21.73         17.42         3.52 o
   5   9   6          0.90          0.25         3.06 o
   7   9   6          5.60         11.76         3.54 o
   9   9   6         65.23         51.32         4.88 o
  11   9   6        237.07        266.64        12.13 o
  13   9   6          0.57         -2.44         7.14 o
 -14  10   6         29.96         26.06         4.27 o
 -12  10   6         25.85         32.53         4.57 o
 -10  10   6        152.91        153.19         7.97 o
  -8  10   6          0.00          3.06         3.55 o
  -6  10   6        518.39        526.32        13.27 o
  -4  10   6          7.58          3.60         2.58 o
  -2  10   6          6.85          9.25         2.87 o
   0  10   6          3.65          0.34         3.04 o
   2  10   6         81.21         83.68         5.38 o
   4  10   6         16.44         21.12         3.87 o
   6  10   6         17.07         10.84         3.69 o
   8  10   6         62.59         84.07         7.87 o
  10  10   6         26.70         20.69         4.20 o
 -13  11   6        170.00        161.59         8.77 o
 -11  11   6         26.65         27.23         4.74 o
  -9  11   6         33.69         25.96         4.72 o
  -7  11   6         39.65         36.35         6.96 o
  -5  11   6         15.38         12.54         3.94 o
  -3  11   6         54.86         63.60         4.38 o
  -1  11   6          6.41          1.61         2.82 o
   1  11   6         19.00         19.73         3.46 o
   3  11   6        179.24        194.10         9.33 o
   5  11   6         42.82         46.42         4.71 o
   7  11   6         48.35         63.58         5.42 o
   9  11   6         56.56         50.68         5.25 o
 -10  12   6          0.82          3.04         4.12 o
  -8  12   6          0.04         -0.38         4.11 o
  -6  12   6          0.42         -3.47         3.91 o
  -4  12   6          0.07         -2.41         3.33 o
  -2  12   6         47.16         55.55         5.56 o
   0  12   6          0.21         -1.10         2.96 o
   2  12   6        284.56        316.05         9.04 o
   4  12   6        259.95        323.01         9.10 o
   6  12   6         33.40         32.73         4.21 o
   8  12   6         18.82         19.86         4.95 o
  -9  13   6          9.10         20.81         6.59 o
  -7  13   6         85.89        110.52         8.33 o
  -5  13   6          3.17         -2.53         3.78 o
  -3  13   6          2.22          3.11         4.04 o
  -1  13   6          0.30          3.35         3.28 o
   1  13   6          1.46         -3.36         3.52 o
   3  13   6          0.61         -3.44         3.37 o
   5  13   6         19.03         17.66         4.12 o
  -4  14   6         13.13         11.17         4.90 o
  -2  14   6          0.75          2.96         5.83 o
   0  14   6          2.12         -3.30         3.31 o
   2  14   6          0.31         -8.70         6.55 o
 -17   1   7        176.59        210.25        12.51 o
 -15   1   7        216.32        221.21         8.07 o
 -13   1   7        500.56        515.38         9.17 o
 -11   1   7         13.43         10.34         1.96 o
  -9   1   7        141.10        142.43         4.27 o
  -7   1   7         46.83         51.45         2.63 o
  -5   1   7        199.97        209.73         4.62 o
  -3   1   7         25.45         26.12         2.65 o
  -1   1   7         21.08         23.77         2.81 o
   1   1   7        203.94        205.91         5.91 o
   3   1   7         35.87         34.40         3.35 o
   5   1   7        104.09        105.32         4.98 o
   7   1   7         40.85         49.75         3.92 o
   9   1   7        834.43        908.70        15.89 o
  11   1   7          7.27         11.03         3.38 o
  13   1   7        374.46        412.26        13.98 o
  15   1   7          1.13          2.97         5.92 o
 -18   2   7         39.58         35.71         6.59 o
 -16   2   7        235.45        246.78        14.17 o
 -14   2   7         59.31         60.27         3.29 o
 -12   2   7        179.57        188.18         5.47 o
 -10   2   7         55.80         49.63         3.49 o
  -8   2   7         26.79         22.63         2.70 o
  -6   2   7        159.31        146.58         4.99 o
  -4   2   7          8.71          6.17         2.41 o
  -2   2   7          2.61         -1.17         2.35 o
   0   2   7         51.70         52.85         3.88 o
   2   2   7        152.22        167.40         5.65 o
   4   2   7         26.18         27.08         3.24 o
   6   2   7         43.30         42.03         4.10 o
   8   2   7         20.72         31.81         4.04 o
  10   2   7         29.06         30.80         4.16 o
  12   2   7         24.57         24.90         4.05 o
  14   2   7          0.23          2.90         5.92 o
 -17   3   7         26.95         20.50         8.70 o
 -15   3   7          0.01         -3.77         3.22 o
 -13   3   7         63.80         55.34         3.36 o
 -11   3   7         67.84         68.27         6.52 o
  -9   3   7         26.08         28.24         4.02 o
  -7   3   7          6.99          3.31         2.10 o
  -5   3   7          6.13          5.36         2.20 o
  -3   3   7         57.23         49.79         3.49 o
  -1   3   7        332.44        327.29         7.82 o
   1   3   7          0.00         -4.50         2.25 o
   3   3   7         30.79         33.99         3.65 o
   5   3   7         29.48         37.67         4.33 o
   7   3   7         23.83         22.89         3.62 o
   9   3   7          0.90         -5.38         3.38 o
  11   3   7          0.15         -4.24         3.12 o
  13   3   7          2.85          2.88         6.21 o
 -16   4   7          0.35         -1.86         5.28 o
 -14   4   7          0.04         -1.39         5.38 o
 -12   4   7         36.09         27.78         3.34 o
 -10   4   7         34.76         36.06         4.55 o
  -8   4   7          0.00         -5.08         2.54 o
  -6   4   7          5.46          6.78         2.36 o
  -4   4   7        361.12        362.09         8.17 o
  -2   4   7         80.37         87.02         4.65 o
   0   4   7        132.46        144.03         6.00 o
   2   4   7          1.23         -0.76         2.72 o
   4   4   7        100.34         98.74         5.39 o
   6   4   7         17.06         16.97         4.14 o
   8   4   7        148.42        169.78         8.08 o
  10   4   7         24.49         16.03         4.61 o
  12   4   7          2.33         -6.22         3.11 o
  14   4   7         57.22         64.34         8.79 o
 -17   5   7          0.17          1.86         8.08 o
 -15   5   7         11.58         13.16         3.71 o
 -13   5   7         23.93         28.92         3.55 o
 -11   5   7         54.86         57.71         4.64 o
  -9   5   7        405.09        397.90        10.98 o
  -7   5   7         12.54          9.52         2.94 o
  -5   5   7        270.17        285.40         7.87 o
  -3   5   7        145.22        131.85         5.66 o
  -1   5   7         72.96         71.16         4.61 o
   1   5   7        146.10        157.02         6.38 o
   3   5   7        279.83        290.54         8.17 o
   5   5   7         97.81         96.38         5.54 o
   7   5   7        155.08        136.70         6.49 o
   9   5   7         11.33          6.97         3.36 o
  11   5   7         41.37         39.45         4.54 o
  13   5   7          2.66         -3.06         7.46 o
 -16   6   7         20.88         22.00         4.16 o
 -14   6   7         56.88         45.36         4.00 o
 -12   6   7         10.21         13.92         3.57 o
 -10   6   7       1074.01       1134.05        22.22 o
  -8   6   7        387.39        409.12        11.58 o
  -6   6   7         32.68         28.52         3.29 o
  -4   6   7        359.09        386.27        10.17 o
  -2   6   7        374.39        394.94        11.78 o
   0   6   7        876.50        890.29        15.33 o
   2   6   7          4.59          3.33         3.11 o
   4   6   7        224.77        220.59         7.72 o
   6   6   7         58.07         49.03         4.60 o
   8   6   7         16.85         11.22         3.58 o
  10   6   7         27.48         21.97         4.05 o
  12   6   7         36.82         32.95         5.85 o
 -15   7   7          0.17          4.42         3.71 o
 -13   7   7         23.97         27.36         3.91 o
 -11   7   7          9.57         12.23         3.81 o
  -9   7   7        119.26        127.91        13.60 o
  -7   7   7         62.96         66.50         5.67 o
  -5   7   7        154.10        151.62         7.09 o
  -3   7   7         22.70         33.19         3.74 o
  -1   7   7          2.58         -0.97         2.86 o
   1   7   7        124.43        121.76         6.03 o
   3   7   7         62.69         67.92         5.04 o
   5   7   7         16.25         16.56         4.76 o
   7   7   7        129.96        129.56         6.54 o
   9   7   7          9.49          6.89         3.64 o
  11   7   7          8.22          3.97         3.76 o
 -14   8   7          1.06         -1.78         2.90 o
 -12   8   7         11.84          2.07         3.46 o
 -10   8   7          0.32         -0.40         3.45 o
  -8   8   7         39.83         34.77         4.74 o
  -6   8   7         12.62          6.30         3.33 o
  -4   8   7         56.75         52.89         4.39 o
  -2   8   7         44.67         54.76         4.53 o
   0   8   7        120.89        121.93         6.19 o
   2   8   7         22.15         12.76         4.56 o
   4   8   7         28.11         26.29         5.11 o
   6   8   7          4.10          4.36         3.37 o
   8   8   7         30.47         30.69         4.36 o
  10   8   7          2.94          1.06         3.60 o
 -13   9   7          1.38          3.15         3.66 o
 -11   9   7          0.73         -3.01         4.52 o
  -9   9   7         64.47         51.56         5.56 o
  -7   9   7         21.11         23.37         5.48 o
  -5   9   7          2.03         -5.09         4.04 o
  -3   9   7         13.20          5.01         3.09 o
  -1   9   7        112.59         96.12         5.75 o
   1   9   7          6.94          8.27         3.42 o
   3   9   7         27.19         21.85         4.16 o
   5   9   7          0.46         -2.94         3.35 o
   7   9   7          0.08          0.04         3.49 o
   9   9   7          6.64         -1.37         3.54 o
 -12  10   7         28.86         22.84         4.64 o
 -10  10   7         41.13         50.31         7.76 o
  -8  10   7         70.26         75.90         7.05 o
  -6  10   7         41.43         47.22         5.85 o
  -4  10   7          0.07         -6.72         3.36 o
  -2  10   7          0.06         -5.03         3.06 o
   0  10   7         23.72         15.83         3.74 o
   2  10   7          1.42         -0.58         3.73 o
   4  10   7         35.68         29.68         4.71 o
   6  10   7         12.25          6.49         3.99 o
   8  10   7          6.20          7.50         4.04 o
  -9  11   7          7.73          7.39         4.41 o
  -7  11   7         19.58         18.41         5.03 o
  -5  11   7          2.52         -1.40         4.38 o
  -3  11   7          3.45         -2.90         4.66 o
  -1  11   7          8.88          4.58         4.31 o
   1  11   7          0.03          1.02         3.45 o
   3  11   7        194.61        213.58        12.72 o
   5  11   7        122.71        125.30         7.08 o
   7  11   7         12.62          9.19         4.25 o
  -8  12   7          1.11         -9.94         7.46 o
  -6  12   7          7.21         11.85         5.13 o
  -4  12   7         23.67         17.63         4.70 o
  -2  12   7         16.44         23.82         4.89 o
   0  12   7         12.63          3.24         3.53 o
   2  12   7        100.10        100.50         5.93 o
   4  12   7         19.66         31.94         4.40 o
 -16   0   8        340.58        427.44        22.99 o
 -14   0   8        554.35        580.03        16.86 o
 -12   0   8        218.18        233.51         8.11 o
 -10   0   8          5.13          3.91         3.71 o
  -8   0   8        486.40        472.72        20.19 o
  -6   0   8         17.51          3.17         4.66 o
  -4   0   8          0.08         -3.03         3.53 o
  -2   0   8         47.32         47.22         5.11 o
   0   0   8         81.90         73.40         6.21 o
   2   0   8          0.55          1.85         4.06 o
   4   0   8        973.91       1025.08        32.06 o
   6   0   8         30.02         26.97         5.25 o
   8   0   8          2.92          1.98         4.41 o
  10   0   8        525.20        652.16        18.64 o
  12   0   8         39.90         45.77         8.12 o
 -15   1   8         10.64          6.67         3.14 o
 -13   1   8         25.84         19.79         4.28 o
 -11   1   8         25.95         29.05         3.40 o
  -9   1   8        101.32        100.88         4.69 o
  -7   1   8         39.18         39.85         4.02 o
  -5   1   8        146.21        161.85         6.58 o
  -3   1   8         39.76         41.08         3.37 o
  -1   1   8         21.41         20.46         3.04 o
   1   1   8         77.96         80.80         4.60 o
   3   1   8        213.13        217.33         7.57 o
   5   1   8        277.05        303.82         8.24 o
   7   1   8         22.27         17.52         3.53 o
   9   1   8         37.74         48.49         4.92 o
  11   1   8         24.92         28.44         4.54 o
 -16   2   8        112.96         98.16        13.67 o
 -14   2   8          0.10         -3.08         3.41 o
 -12   2   8         39.54         44.34         3.76 o
 -10   2   8          7.18          3.03         2.71 o
  -8   2   8         45.41         35.90         4.51 o
  -6   2   8          4.82          1.38         2.77 o
  -4   2   8         57.31         57.54         3.74 o
  -2   2   8          3.61         -0.27         2.43 o
   0   2   8         34.18         21.55         3.29 o
   2   2   8        129.24        110.10         5.37 o
   4   2   8         24.44         18.30         4.19 o
   6   2   8          0.01          2.10         3.44 o
   8   2   8          0.00         -0.58         3.43 o
  10   2   8        107.18        100.26         6.20 o
  12   2   8         70.17         73.23         5.93 o
 -15   3   8          0.00         -5.69         2.85 o
 -13   3   8         14.17         15.33         2.93 o
 -11   3   8          0.12         -3.87         2.73 o
  -9   3   8         11.24          7.79         3.70 o
  -7   3   8         31.73         20.53         5.22 o
  -5   3   8          9.05         10.65         3.13 o
  -3   3   8          9.41          6.08         3.25 o
  -1   3   8          0.12         -5.78         2.89 o
   1   3   8          2.62          1.12         3.04 o
   3   3   8          0.00         -6.56         3.28 o
   5   3   8          0.32         -1.95         3.36 o
   7   3   8          1.55         -1.49         3.70 o
   9   3   8          0.02         -4.52         3.65 o
  11   3   8          8.47          4.00         3.92 o
 -14   4   8          5.31          0.13         2.41 o
 -12   4   8          5.56          4.40         3.09 o
 -10   4   8          2.00         -3.11         3.95 o
  -8   4   8         54.34         46.01         6.45 o
  -6   4   8          1.82          3.52         3.55 o
  -4   4   8         16.63         15.68         3.16 o
  -2   4   8          2.68         -4.54         2.80 o
   0   4   8         48.19         57.67         4.66 o
   2   4   8          0.00         -5.72         2.86 o
   4   4   8         11.01          1.86         3.78 o
   6   4   8          9.96          3.70         3.49 o
   8   4   8          0.01         -6.05         3.26 o
  10   4   8          2.54         -7.49         4.03 o
 -15   5   8          0.01         -2.36         4.14 o
 -13   5   8         36.20         25.28         4.60 o
 -11   5   8         18.19         23.26         3.91 o
  -9   5   8        217.05        227.27         9.20 o
  -7   5   8         12.86          9.04         3.91 o
  -5   5   8         94.61         91.55         5.78 o
  -3   5   8        666.43        693.42        13.92 o
  -1   5   8        118.48        129.76         7.57 o
   1   5   8        137.33        122.03         6.20 o
   3   5   8          7.59         -0.99         3.33 o
   5   5   8        137.17        138.73         6.99 o
   7   5   8         38.63         29.73         4.93 o
   9   5   8          0.23         -1.39         3.66 o
  11   5   8          0.03         -4.70         4.25 o
 -14   6   8          0.85         -1.57         2.90 o
 -12   6   8         21.56         19.34         4.12 o
 -10   6   8         31.03         28.25         4.47 o
  -8   6   8          6.07          9.11         3.95 o
  -6   6   8          4.13          6.14         4.06 o
  -4   6   8         20.72         22.37         4.33 o
  -2   6   8         21.02         19.67         3.75 o
   0   6   8          1.69          7.12         3.44 o
   2   6   8          1.30          3.29         3.37 o
   4   6   8          0.99         -2.66         3.44 o
   6   6   8          0.10          3.58         3.60 o
   8   6   8         14.52         12.05         3.99 o
  10   6   8          6.31          3.09         3.94 o
 -13   7   8         35.25         35.01         4.44 o
 -11   7   8        116.09        124.91         7.37 o
  -9   7   8         22.90         32.01         6.67 o
  -7   7   8          1.70         13.41         4.36 o
  -5   7   8         92.11         90.73         7.16 o
  -3   7   8        814.83        903.19        16.21 o
  -1   7   8         13.70         13.34         3.72 o
   1   7   8        110.96        102.39         7.59 o
   3   7   8          2.35          1.06         3.52 o
   5   7   8        118.51        112.06         6.63 o
   7   7   8         16.94         11.92         4.11 o
   9   7   8         14.30          8.95         4.16 o
 -12   8   8         15.67          9.63         4.02 o
 -10   8   8         14.90         16.63         4.47 o
  -8   8   8          0.48          3.41         4.15 o
  -6   8   8         22.34         18.44         5.00 o
  -4   8   8         41.11         35.64         5.13 o
  -2   8   8          3.49          4.17         3.60 o
   0   8   8         36.23         39.45         4.62 o
   2   8   8          1.48         -2.02         3.68 o
   4   8   8          0.00         -6.74         3.37 o
   6   8   8          7.50          6.49         3.99 o
   8   8   8          1.12          0.81         3.91 o
  -9   9   8          8.60          7.81         4.47 o
  -7   9   8         12.58         15.73         4.84 o
  -5   9   8         49.88         54.54         6.39 o
  -3   9   8          1.17         -5.42         3.73 o
  -1   9   8          0.00         -5.16         3.58 o
   1   9   8          1.53         -0.27         3.65 o
   3   9   8         28.30         18.49         4.49 o
   5   9   8          5.90          0.53         5.27 o
   7   9   8          0.55         -2.35         6.83 o
  -8  10   8         23.19         22.02         5.61 o
  -6  10   8          0.12          0.46         4.55 o
  -4  10   8         26.07         21.27         5.61 o
  -2  10   8          1.52         -5.97         3.94 o
   0  10   8         21.06         24.76         4.59 o
   2  10   8         70.22         72.33         5.91 o
   4  10   8         13.11         23.68         5.15 o
  -3  11   8          5.36         -0.87         5.11 o
  -1  11   8          2.57         -0.37         5.27 o
   1  11   8          1.20          6.07         6.80 o
 -13   1   9         88.45         88.37         5.61 o
 -11   1   9          0.49         -1.44         3.34 o
  -9   1   9          0.18         -1.42         3.59 o
  -7   1   9        183.02        170.45         7.66 o
  -5   1   9          5.13          1.58         3.56 o
  -3   1   9          7.75         -2.45         2.89 o
  -1   1   9         26.87         21.30         3.62 o
   1   1   9         65.48         58.32         4.63 o
   3   1   9        122.15        131.66         7.12 o
   5   1   9          7.45         10.93         3.83 o
   7   1   9         27.46         30.17         4.70 o
   9   1   9         27.82         23.36         4.79 o
 -12   2   9          0.26         -4.28         6.28 o
 -10   2   9          8.82         -4.14         3.59 o
  -8   2   9          0.02         -4.35         3.45 o
  -6   2   9         10.61         -0.48         3.91 o
  -4   2   9          0.43          1.83         4.00 o
  -2   2   9          2.58         -5.39         2.69 o
   0   2   9         20.49         16.74         3.79 o
   2   2   9          0.81         -1.29         3.60 o
   4   2   9          5.93          5.09         3.92 o
   6   2   9          0.06          1.58         3.71 o
   8   2   9         49.01         55.39         5.57 o
 -13   3   9          0.08         -0.62         5.59 o
 -11   3   9          0.18         -3.62         3.98 o
  -9   3   9          3.46          6.21         3.95 o
  -7   3   9          0.63         -6.83         3.78 o
  -5   3   9          7.37         12.04         4.53 o
  -3   3   9         10.20         10.72         4.04 o
  -1   3   9         11.14          3.78         3.47 o
   1   3   9          3.32         -0.12         3.80 o
   3   3   9          1.14         -6.69         3.35 o
   5   3   9         24.36         21.77         5.15 o
   7   3   9          2.54          4.29         3.93 o
 -12   4   9         43.27         41.23         5.00 o
 -10   4   9         64.42         59.26         5.85 o
  -8   4   9         25.77         20.48         6.16 o
  -6   4   9          2.48         -0.56         4.96 o
  -4   4   9         42.53         43.95        14.29 o
  -2   4   9        152.48        132.27        12.91 o
   0   4   9         37.98         39.16         4.67 o
   2   4   9          0.38         -5.83         3.75 o
   4   4   9          5.03          1.40         3.94 o
   6   4   9          0.96          0.00         3.97 o
   8   4   9         16.02          3.33         4.31 o
 -11   5   9         22.74         38.85         7.25 o
  -9   5   9        137.21        175.64        23.61 o
  -7   5   9         86.10         78.89         6.80 o
  -5   5   9          1.10          1.06         4.94 o
  -3   5   9         15.75         19.16         7.17 o
  -1   5   9         48.30         47.13         7.44 o
   1   5   9         41.04         35.38         4.60 o
   3   5   9          4.10         -0.62         4.15 o
   5   5   9          0.01         -3.91         3.75 o
   7   5   9          0.37         -3.70         3.93 o
 -10   6   9          4.69         10.11         4.36 o
  -8   6   9        294.40        359.82        12.65 o
  -6   6   9         62.62         78.41         6.98 o
  -4   6   9         50.46         54.70         6.44 o
  -2   6   9        432.69        509.65        13.64 o
   0   6   9        118.19        134.55         7.10 o
   2   6   9          0.33         -0.20         4.06 o
   4   6   9         10.04          1.71         4.09 o
   6   6   9        132.55        113.38         7.99 o
  -9   7   9         30.62         24.49         6.59 o
  -7   7   9         44.63         48.34         6.03 o
  -5   7   9         55.61         56.01         8.51 o
  -3   7   9         48.56         59.38         7.19 o
  -1   7   9         43.96         49.78         5.77 o
   1   7   9          0.01          0.92         5.75 o
   3   7   9         15.46          4.18         4.13 o
   5   7   9          0.70         -6.63         4.95 o
  -6   8   9          0.03          1.50         4.64 o
  -4   8   9         26.53         24.20         5.72 o
  -2   8   9         32.57         34.42         5.31 o
   0   8   9         20.65         21.94         4.57 o
   2   8   9          6.52          1.25         4.08 o
  -8   0  10          3.76         -3.54         5.04 o
  -6   0  10         96.60         85.21         9.00 o
  -4   0  10         43.89         55.76         8.70 o
  -2   0  10          5.86          8.40         6.36 o
   0   0  10          5.50          7.33         5.09 o
   2   0  10         11.56         19.23         5.67 o
   4   0  10         52.44         58.34         7.52 o
  -7   1  10          0.33         -3.07         4.66 o
  -5   1  10          1.17         -4.90         4.04 o
  -3   1  10          7.30         -0.33         4.25 o
  -1   1  10          5.20         -1.59         3.77 o
   1   1  10         10.08          6.43         3.83 o
   3   1  10         48.78         49.38         4.95 o
  -8   2  10          6.42         -2.22         5.06 o
  -6   2  10          0.17         -4.58         4.41 o
  -4   2  10         32.64         24.02         5.61 o
  -2   2  10          7.55          0.82         5.13 o
   0   2  10          0.82         -0.15         4.00 o
   2   2  10         27.27         21.09         4.57 o
  -7   3  10         14.42         12.89         5.00 o
  -5   3  10          4.17          6.27         4.87 o
  -3   3  10         10.53          7.87         5.38 o
  -1   3  10          0.60         -0.69         5.00 o
   1   3  10          4.31         -0.63         3.85 o
   3   3  10          0.21         -6.63         7.77 o
  -6   4  10          3.78          7.44         5.13 o
  -4   4  10         98.48        115.99         8.69 o
  -2   4  10         15.35          8.71         5.53 o
   0   4  10         31.67         30.30         5.73 o
  -3   5  10         35.71         43.49        13.05 o
  -1   5  10         53.60         60.89        14.29 o
                                                
