# Supplementary material for: 3,12-Dimeth­oxy-5,6,9,10-tetra­hydro-[5]helicene-7,8-dicarbo­nitrile
Source: Acta Crystallogr Sect E Struct Rep Online. 2014 Jul 2;70(Pt 8):o837. doi: 10.1107/S1600536814014950 (PMC4158476; doi:10.1107/S1600536814014950)
Supplement: Supplementary file 3 [file e-70-0o837-Isup3.mol]

shelx
  --CCDC--051914    3D                              

 50 54  0  0  0  0  0  0  0  0999 V2000
    3.2641    4.0858    1.0864 C      0
    4.1856    4.1297    1.1980 H      0
    0.4678    1.6755    1.8012 C      0
    1.2195    5.0654    0.2896 C      0
    0.7701    5.7561   -0.1409 H      0
    1.1801    2.8921    1.3520 C      0
    3.3522    6.2458    0.2008 O      0
    2.5793    2.9542    1.4925 C      0
    0.5351    3.9439    0.7113 C      0
   -0.3820    3.8898    0.5630 H      0
    2.6592    0.4963    1.4540 C      0
    2.8186    0.4852    0.4965 H      0
    3.0795   -0.2887    1.8379 H      0
    0.4885   -0.7443    1.8998 C      0
    2.5917    5.1519    0.5162 C      0
    1.1715    0.4580    1.7205 C      0
    3.2725    1.7500    2.0591 C      0
    3.1712    1.7348    3.0238 H      0
    4.2199    1.7863    1.8525 H      0
    1.2097   -1.9877    1.7650 C      0
    1.8141   -2.9445    1.6330 N      0
    2.6728    7.4170   -0.2292 C      0
    3.3136    8.1062   -0.4196 H      0
    2.0787    7.7145    0.4633 H      0
    2.1682    7.2212   -1.0222 H      0
   -3.6744    4.0858    2.9637 C      0
   -4.5959    4.1297    2.8521 H      0
   -0.8781    1.6755    2.2489 C      0
   -1.6298    5.0654    3.7605 C      0
   -1.1804    5.7561    4.1911 H      0
   -1.5904    2.8921    2.6981 C      0
   -3.7625    6.2458    3.8493 O      0
   -2.9896    2.9542    2.5576 C      0
   -0.9454    3.9439    3.3388 C      0
   -0.0283    3.8898    3.4872 H      0
   -3.0695    0.4963    2.5961 C      0
   -3.2290    0.4852    3.5536 H      0
   -3.4898   -0.2887    2.2122 H      0
   -0.8988   -0.7443    2.1503 C      0
   -3.0020    5.1519    3.5339 C      0
   -1.5818    0.4580    2.3296 C      0
   -3.6829    1.7500    1.9910 C      0
   -3.5815    1.7348    1.0263 H      0
   -4.6302    1.7863    2.1976 H      0
   -1.6200   -1.9877    2.2851 C      0
   -2.2244   -2.9445    2.4171 N      0
   -3.0831    7.4170    4.2794 C      0
   -3.7239    8.1062    4.4697 H      0
   -2.4891    7.7145    3.5868 H      0
   -2.5785    7.2212    5.0724 H      0
  1  2  1
  1  8  1
  1 15  1
  3  6  1
  3 16  1
  3 28  1
  4  5  1
  4  9  1
  4 15  1
  6  8  1
  6  9  1
  7 15  1
  7 22  1
  8 17  1
  9 10  1
 11 12  1
 11 13  1
 11 16  1
 11 17  1
 14 16  1
 14 20  1
 14 39  1
 17 18  1
 17 19  1
 20 21  1
 22 23  1
 22 24  1
 22 25  1
 26 27  1
 26 33  1
 26 40  1
 28 31  1
 28 41  1
 29 30  1
 29 34  1
 29 40  1
 31 33  1
 31 34  1
 32 40  1
 32 47  1
 33 42  1
 34 35  1
 36 37  1
 36 38  1
 36 41  1
 36 42  1
 39 41  1
 39 45  1
 42 43  1
 42 44  1
 45 46  1
 47 48  1
 47 49  1
 47 50  1
M  END
$$$$
